# Supplementary material for: Seven new species of the genus Trilacuna Tong & Li, 2007 from Yunnan, China (Araneae, Oonopidae)
Source: Zookeys. 2019 Jan 31;(821):11–44. doi: 10.3897/zookeys.821.29599 (PMC6367306; doi:10.3897/zookeys.821.29599)
Supplement: XML Treatment for Trilacuna datang [file zookeys.821.29599-treatment3.xml]

<!DOCTYPE tp:taxon-treatment
  PUBLIC "-//TaxonX//DTD Taxonomic Treatment Publishing DTD v0 20100105//EN" "tax-treatment-NSO.dtd">
<tp:taxon-treatment xmlns:tp="http://www.plazi.org/taxpub"><tp:treatment-meta><kwd-group><label>Taxon classification</label><kwd><named-content xmlns:xlink="http://www.w3.org/1999/xlink" content-type="kingdom">Animalia</named-content></kwd><kwd><named-content xmlns:xlink="http://www.w3.org/1999/xlink" content-type="order">Araneae</named-content></kwd><kwd><named-content xmlns:xlink="http://www.w3.org/1999/xlink" content-type="family">Oonopidae</named-content></kwd></kwd-group><mixed-citation publication-type="journal"><person-group><name><surname>Tong</surname><given-names>Yanfeng</given-names></name><name><surname>Chen</surname><given-names>Haifeng</given-names></name><name><surname>Bai</surname><given-names>Shuchong</given-names></name><name><surname>Zhang</surname><given-names>Zhisheng</given-names></name><name><surname>Li</surname><given-names>Shuqiang</given-names></name></person-group><article-title>Seven new species of the genus <italic><tp:taxon-name><tp:taxon-name-part taxon-name-part-type="genus" reg="Trilacuna">Trilacuna</tp:taxon-name-part></tp:taxon-name></italic> Tong &amp; Li, 2007 from Yunnan, China (<tp:taxon-name><tp:taxon-name-part taxon-name-part-type="order">Araneae</tp:taxon-name-part></tp:taxon-name>, <tp:taxon-name><tp:taxon-name-part taxon-name-part-type="family">Oonopidae</tp:taxon-name-part></tp:taxon-name>)</article-title><source>Zookeys</source><day>31</day><month>1</month><year>2019</year><volume>2019</volume><issue>821</issue><fpage>11</fpage><lpage>44</lpage><pub-id pub-id-type="doi">10.3897/zookeys.821.29599</pub-id></mixed-citation></tp:treatment-meta><tp:nomenclature><tp:taxon-name>
              <tp:taxon-name-part taxon-name-part-type="genus" reg="Trilacuna">Trilacuna</tp:taxon-name-part>
              <tp:taxon-name-part taxon-name-part-type="species" reg="datang">datang</tp:taxon-name-part>
              <object-id xmlns:xlink="http://www.w3.org/1999/xlink" content-type="zoobank" xlink:type="simple">http://zoobank.org/E680C826-455B-4E90-912C-5D43CD8D4A26</object-id>
            </tp:taxon-name><tp:taxon-authority>Tong, Zhang &amp; Li</tp:taxon-authority><tp:taxon-status xmlns:xlink="http://www.w3.org/1999/xlink" xlink:type="simple">sp. n.</tp:taxon-status><xref ref-type="fig" rid="F4">Figs 4</xref><xref ref-type="fig" rid="F5">, 5</xref><xref ref-type="fig" rid="F6">, 6</xref><xref ref-type="fig" rid="F22">, 22C, F</xref><xref ref-type="fig" rid="F24">, 24C, D</xref><xref ref-type="fig" rid="F26">, 26B</xref><!--PageBreak --><!--PageBreak --></tp:nomenclature><tp:treatment-sec sec-type="type material" id="SECID0EVXAE"><title>Type material.</title><p>Holotype ♂ (SYNU-240), China, Yunnan Province, Baoshan City, Tengchong County, Jietou Town, Datang Village, Dahelingganjiao, 23.II.2011, Zongxu Li &amp; Luyu Wang. <bold>Paratypes</bold>: 6♀, 1♂ (SYNU-241), same data <abbrev xmlns:xlink="http://www.w3.org/1999/xlink" xlink:title="anterior sclerite" id="ABBRID0E4XAE" xlink:type="simple">as</abbrev> holotype; 1♂, 3♀ (SYNU-242), same locality <abbrev xmlns:xlink="http://www.w3.org/1999/xlink" xlink:title="anterior sclerite" id="ABBRID0EBYAE" xlink:type="simple">as</abbrev> holotype, 21.II.2011; 1♂ (SYNU-243), same locality <abbrev xmlns:xlink="http://www.w3.org/1999/xlink" xlink:title="anterior sclerite" id="ABBRID0EFYAE" xlink:type="simple">as</abbrev> holotype, 24.II.2011.</p></tp:treatment-sec><tp:treatment-sec sec-type="etymology" id="SECID0EJYAE"><title>Etymology.</title><p>The specific name is a noun in apposition taken from the type locality.</p></tp:treatment-sec><tp:treatment-sec sec-type="diagnosis" id="SECID0EOYAE"><title>Diagnosis.</title><p>The new species is similar to <italic><tp:taxon-name><tp:taxon-name-part taxon-name-part-type="genus" reg="Trilacuna">T.</tp:taxon-name-part><tp:taxon-name-part taxon-name-part-type="species" reg="rastrum">rastrum</tp:taxon-name-part></tp:taxon-name></italic> Tong &amp; Li, 2007, but males can be distinguished by the strongly elevated epigastric region (Fig. <xref ref-type="fig" rid="F4">4I</xref>), the long, very thick setae (<abbrev xmlns:xlink="http://www.w3.org/1999/xlink" xlink:title="long, very thick setae" id="ABBRID0EDZAE" xlink:type="simple">lts</abbrev>) between the anterior spiracles (Fig. <xref ref-type="fig" rid="F4">4H</xref>) and 2 basal broad blade-like lobes (<abbrev xmlns:xlink="http://www.w3.org/1999/xlink" xlink:title="blade-like lobes" id="ABBRID0ELZAE" xlink:type="simple">bll</abbrev>) and one long distal broad lobe (<abbrev xmlns:xlink="http://www.w3.org/1999/xlink" xlink:title="distal broad lobe" id="ABBRID0EPZAE" xlink:type="simple">dbl</abbrev>) of embolus system (Fig. <xref ref-type="fig" rid="F5">5B</xref>), and the females by the smooth carapace and rugose surface of the sternum. <italic><tp:taxon-name><tp:taxon-name-part taxon-name-part-type="genus" reg="Trilacuna">Trilacuna</tp:taxon-name-part><tp:taxon-name-part taxon-name-part-type="species" reg="rastrum">rastrum</tp:taxon-name-part></tp:taxon-name></italic> males have flat epigastric region, without thick setae between the anterior spiracles, and have rake-like lobes of embolus system, and females have granulated sides of carapace and pitted surface of the sternum.</p><fig id="F4" position="float" orientation="portrait"><label>Figure 4.</label><caption><p><italic><tp:taxon-name><tp:taxon-name-part taxon-name-part-type="genus" reg="Trilacuna">Trilacuna</tp:taxon-name-part><tp:taxon-name-part taxon-name-part-type="species" reg="datang">datang</tp:taxon-name-part></tp:taxon-name></italic> sp. n., male. <bold>A–C</bold> habitus, dorsal, ventral and lateral views <bold>D–G</bold> prosoma, dorsal, ventral, lateral and anterior views <bold>H, I</bold> abdomen, ventral and lateral views. Abbreviations: <abbrev xmlns:xlink="http://www.w3.org/1999/xlink" xlink:title="booklung covers" id="ABBRID0E21AE" xlink:type="simple">boc</abbrev> = booklung covers; <abbrev xmlns:xlink="http://www.w3.org/1999/xlink" xlink:title="elevated hair base" id="ABBRID0E61AE" xlink:type="simple">ehb</abbrev> = elevated hair base; <abbrev xmlns:xlink="http://www.w3.org/1999/xlink" xlink:title="labium deep incision" id="ABBRID0ED2AE" xlink:type="simple">ldi</abbrev> = labium deep incision; <abbrev xmlns:xlink="http://www.w3.org/1999/xlink" xlink:title="long, very thick setae" id="ABBRID0EH2AE" xlink:type="simple">lts</abbrev> = long, very thick setae; <abbrev xmlns:xlink="http://www.w3.org/1999/xlink" xlink:title="short, italic thick setae" id="ABBRID0EL2AE" xlink:type="simple">sis</abbrev> = short, italic thick setae; <abbrev xmlns:xlink="http://www.w3.org/1999/xlink" xlink:title="small hole" id="ABBRID0EP2AE" xlink:type="simple">slh</abbrev> = small hole. Scale bars: 0.4 mm.</p></caption><graphic xmlns:xlink="http://www.w3.org/1999/xlink" xlink:href="zookeys-821-011-g004.jpg" position="float" orientation="portrait" xlink:type="simple" id="oo_260990.jpg"/></fig><fig id="F5" position="float" orientation="portrait"><label>Figure 5.</label><caption><p><italic><tp:taxon-name><tp:taxon-name-part taxon-name-part-type="genus" reg="Trilacuna">Trilacuna</tp:taxon-name-part><tp:taxon-name-part taxon-name-part-type="species" reg="datang">datang</tp:taxon-name-part></tp:taxon-name></italic> sp. n., left male palp. <bold>A</bold> prolateral view <bold>B, D, F</bold> distal part of palpal bulb, prolateral, dorsal and retrolateral views <bold>C, E</bold> palpal bulb, dorsal and retrolateral views. Abbreviations: <abbrev xmlns:xlink="http://www.w3.org/1999/xlink" xlink:title="blade-like lobes" id="ABBRID0ER3AE" xlink:type="simple">bll</abbrev> = blade-like lobes; <abbrev xmlns:xlink="http://www.w3.org/1999/xlink" xlink:title="basal thin “hairs”" id="ABBRID0EV3AE" xlink:type="simple">bth</abbrev> = basal thin “hairs”; <abbrev xmlns:xlink="http://www.w3.org/1999/xlink" xlink:title="distal bending" id="ABBRID0EZ3AE" xlink:type="simple">dbe</abbrev> = distal bending; <abbrev xmlns:xlink="http://www.w3.org/1999/xlink" xlink:title="dorsal brush of “hairs”" id="ABBRID0E43AE" xlink:type="simple">dbh</abbrev> = dorsal brush of “hairs”; <abbrev xmlns:xlink="http://www.w3.org/1999/xlink" xlink:title="distal broad lobe" id="ABBRID0EB4AE" xlink:type="simple">dbl</abbrev> = distal broad lobe; <abbrev xmlns:xlink="http://www.w3.org/1999/xlink" xlink:title="distal thick “hairs”" id="ABBRID0EF4AE" xlink:type="simple">dth</abbrev> = distal thick “hairs”; <abbrev xmlns:xlink="http://www.w3.org/1999/xlink" xlink:title="lateral curved branch" id="ABBRID0EJ4AE" xlink:type="simple">lcb</abbrev> = lateral curved branch; <abbrev xmlns:xlink="http://www.w3.org/1999/xlink" xlink:title="lateral “hairs”" id="ABBRID0EN4AE" xlink:type="simple">lh</abbrev> = lateral “hairs”; <abbrev xmlns:xlink="http://www.w3.org/1999/xlink" xlink:title="long medial branch" id="ABBRID0ER4AE" xlink:type="simple">lmb</abbrev> = long medial branch; <abbrev xmlns:xlink="http://www.w3.org/1999/xlink" xlink:title="ventral broad lobes" id="ABBRID0EV4AE" xlink:type="simple">vbl</abbrev> = ventral broad lobes.</p></caption><graphic xmlns:xlink="http://www.w3.org/1999/xlink" xlink:href="zookeys-821-011-g005.jpg" position="float" orientation="portrait" xlink:type="simple" id="oo_260991.jpg"/></fig></tp:treatment-sec><tp:treatment-sec sec-type="description" id="SECID0E54AE"><title>Description.</title><p><bold>Male</bold>. Body yellow-brown, chelicerae and sternum lighter, legs yellow. Habitus <abbrev xmlns:xlink="http://www.w3.org/1999/xlink" xlink:title="anterior sclerite" id="ABBRID0EG5AE" xlink:type="simple">as</abbrev> in Fig. <xref ref-type="fig" rid="F4">4A–C</xref>. Body length 1.87; carapace 0.89 long, 0.76 wide; ab<!--PageBreak --><!--PageBreak -->domen 0.99 long, 0.72 wide. Carapace sides smooth, lateral margin rebordered (Fig. <xref ref-type="fig" rid="F4">4D</xref>). Eyes similar to those of <italic><tp:taxon-name><tp:taxon-name-part taxon-name-part-type="genus" reg="Trilacuna">T.</tp:taxon-name-part><tp:taxon-name-part taxon-name-part-type="species" reg="bawan">bawan</tp:taxon-name-part></tp:taxon-name></italic> sp. n. (Fig. <xref ref-type="fig" rid="F4">4D, G</xref>). ALE separated from edge of carapace by 1.3 diameters. Mouthparts (Figs <xref ref-type="fig" rid="F4">4E, G</xref>, <xref ref-type="fig" rid="F26">26B</xref>) similar to those of <italic><tp:taxon-name><tp:taxon-name-part taxon-name-part-type="genus" reg="Trilacuna">T.</tp:taxon-name-part><tp:taxon-name-part taxon-name-part-type="species" reg="bawan">bawan</tp:taxon-name-part></tp:taxon-name></italic> sp. n. Sternum surface smooth, with many short, italic thick setae (<abbrev xmlns:xlink="http://www.w3.org/1999/xlink" xlink:title="short, italic thick setae" id="ABBRID0EX6AE" xlink:type="simple">sis</abbrev>) on middle area (Fig. <xref ref-type="fig" rid="F4">4E</xref>). Abdomen <abbrev xmlns:xlink="http://www.w3.org/1999/xlink" xlink:title="anterior sclerite" id="ABBRID0EAAAG" xlink:type="simple">as</abbrev> in Fig. <xref ref-type="fig" rid="F4">4I</xref>. Leg spination (all spines longer than segment width): legs I-II: tibia: v2-2-2-2-0, metatarsus: v2-2-0. <bold>Genitalia</bold>. Sperm pore situated in front of anterior spiracles; with four long, very thick setae (<abbrev xmlns:xlink="http://www.w3.org/1999/xlink" xlink:title="long, very thick setae" id="ABBRID0EKAAG" xlink:type="simple">lts</abbrev>) between the anterior spira<!--PageBreak -->cles; with a small hole (<abbrev xmlns:xlink="http://www.w3.org/1999/xlink" xlink:title="small hole" id="ABBRID0EQAAG" xlink:type="simple">slh</abbrev>) between the posterior spiracles (Fig. <xref ref-type="fig" rid="F4">4H</xref>); epigastric region strongly elevated (Fig. <xref ref-type="fig" rid="F4">4I</xref>) in lateral view. Palp (Figs <xref ref-type="fig" rid="F5">5</xref>, <xref ref-type="fig" rid="F22">22C, F</xref>): orange. 0.46 long (0.15, 0.08, 0.11, 0.12). Femur 0.15 long, 0.09 wide (width/length = 0.6) (Fig. <xref ref-type="fig" rid="F22">22C, F</xref>). Tip of cymbium with long setae, longer than cymbium. Bulb oval, stout, tapering <!--PageBreak -->apically. Embolus system (Fig. <xref ref-type="fig" rid="F5">5B, D, F</xref>) with 2 basal broad blade-like lobes (<abbrev xmlns:xlink="http://www.w3.org/1999/xlink" xlink:title="blade-like lobes" id="ABBRID0EOBAG" xlink:type="simple">bll</abbrev>) and one long distal broad lobe (<abbrev xmlns:xlink="http://www.w3.org/1999/xlink" xlink:title="distal broad lobe" id="ABBRID0ESBAG" xlink:type="simple">dbl</abbrev>) prolaterally, the tip of the distal lobe sharply bending (<abbrev xmlns:xlink="http://www.w3.org/1999/xlink" xlink:title="distal bending" id="ABBRID0EWBAG" xlink:type="simple">dbe</abbrev>); with a lateral curved branch (<abbrev xmlns:xlink="http://www.w3.org/1999/xlink" xlink:title="lateral curved branch" id="ABBRID0E1BAG" xlink:type="simple">lcb</abbrev>) and a long medial branch (<abbrev xmlns:xlink="http://www.w3.org/1999/xlink" xlink:title="long medial branch" id="ABBRID0E5BAG" xlink:type="simple">lmb</abbrev>) dorsally; with numerous brush of “hairs” (<abbrev xmlns:xlink="http://www.w3.org/1999/xlink" xlink:title="dorsal brush of “hairs”" id="ABBRID0ECCAG" xlink:type="simple">dbh</abbrev>) on dorsal branch and lateral “hairs” (<abbrev xmlns:xlink="http://www.w3.org/1999/xlink" xlink:title="lateral “hairs”" id="ABBRID0EGCAG" xlink:type="simple">lh</abbrev>) on small branches derived from the lateral curved branch (<abbrev xmlns:xlink="http://www.w3.org/1999/xlink" xlink:title="lateral curved branch" id="ABBRID0EKCAG" xlink:type="simple">lcb</abbrev>).</p><p><bold>Female</bold>. As in male except <abbrev xmlns:xlink="http://www.w3.org/1999/xlink" xlink:title="anterior sclerite" id="ABBRID0ESCAG" xlink:type="simple">as</abbrev> noted. Habitus <abbrev xmlns:xlink="http://www.w3.org/1999/xlink" xlink:title="anterior sclerite" id="ABBRID0EWCAG" xlink:type="simple">as</abbrev> in Fig. <xref ref-type="fig" rid="F6">6A–C</xref>. Body length 1.87; carapace 0.85 long, 0.74 wide; abdomen 1.09 long, 0.81 wide. Endites unmodified; sternum surface strongly rugose; ventral side of abdomen unmodified. <bold>Genitalia</bold>. Ventral view (Fig. <xref ref-type="fig" rid="F24">24C</xref>): with recurved, strongly sclerotized arches (<abbrev xmlns:xlink="http://www.w3.org/1999/xlink" xlink:title="sclerotized, recurved arches" id="ABBRID0EEDAG" xlink:type="simple">sar</abbrev>) anterior to the spiracles; grooves connected posterior spiracles heavily sclerotized. Dorsal view (Fig. <xref ref-type="fig" rid="F24">24D</xref>): with narrow, transversally elongated sclerite (<abbrev xmlns:xlink="http://www.w3.org/1999/xlink" xlink:title="transverse sclerite" id="ABBRID0EMDAG" xlink:type="simple">tsc</abbrev>); with an anterior T-shaped sclerite (<abbrev xmlns:xlink="http://www.w3.org/1999/xlink" xlink:title="anterior sclerite" id="ABBRID0EQDAG" xlink:type="simple">as</abbrev>) and a posterior small globular structure (<abbrev xmlns:xlink="http://www.w3.org/1999/xlink" xlink:title="globular structure" id="ABBRID0EUDAG" xlink:type="simple">glo</abbrev>). Transverse bars (<abbrev xmlns:xlink="http://www.w3.org/1999/xlink" xlink:title="transverse bars" id="ABBRID0EYDAG" xlink:type="simple">tba</abbrev>) slightly arched, with two short, lateral apodemes (<abbrev xmlns:xlink="http://www.w3.org/1999/xlink" xlink:title="apodeme" id="ABBRID0E3DAG" xlink:type="simple">ap</abbrev>).</p><fig id="F6" position="float" orientation="portrait"><label>Figure 6.</label><caption><p><italic><tp:taxon-name><tp:taxon-name-part taxon-name-part-type="genus" reg="Trilacuna">Trilacuna</tp:taxon-name-part><tp:taxon-name-part taxon-name-part-type="species" reg="datang">datang</tp:taxon-name-part></tp:taxon-name></italic> sp. n., female. <bold>A–C</bold> habitus, dorsal, ventral and lateral views <bold>D–G</bold> prosoma, dorsal, ventral, lateral and anterior views. Abbreviation: <abbrev xmlns:xlink="http://www.w3.org/1999/xlink" xlink:title="labium deep incision" id="ABBRID0EXEAG" xlink:type="simple">ldi</abbrev> = labium deep incision. Scale bars: 0.4 mm.</p></caption><graphic xmlns:xlink="http://www.w3.org/1999/xlink" xlink:href="zookeys-821-011-g006.jpg" position="float" orientation="portrait" xlink:type="simple" id="oo_260992.jpg"/></fig></tp:treatment-sec><tp:treatment-sec sec-type="distribution" id="SECID0EAFAG"><title>Distribution.</title><p>Known only from the type locality.</p></tp:treatment-sec><tp:treatment-sec><!--Section generated to contain objects referenced in tp:taxon-treatment.--><fig id="F22" position="float" orientation="portrait"><label>Figure 22.</label><caption><p><italic><tp:taxon-name><tp:taxon-name-part taxon-name-part-type="genus" reg="Trilacuna">Trilacuna</tp:taxon-name-part></tp:taxon-name></italic> spp., male left palp. <bold>A, B</bold><italic><tp:taxon-name><tp:taxon-name-part taxon-name-part-type="genus" reg="Trilacuna">Trilacuna</tp:taxon-name-part><tp:taxon-name-part taxon-name-part-type="species" reg="bawan">bawan</tp:taxon-name-part></tp:taxon-name></italic> sp. n. <bold>C, F</bold><italic><tp:taxon-name><tp:taxon-name-part taxon-name-part-type="genus" reg="Trilacuna">Trilacuna</tp:taxon-name-part><tp:taxon-name-part taxon-name-part-type="species" reg="datang">datang</tp:taxon-name-part></tp:taxon-name></italic> sp. n. <bold>D, E</bold><italic><tp:taxon-name><tp:taxon-name-part taxon-name-part-type="genus" reg="Trilacuna">Trilacuna</tp:taxon-name-part><tp:taxon-name-part taxon-name-part-type="species" reg="fugong">fugong</tp:taxon-name-part></tp:taxon-name></italic> sp. n. <bold>G–I</bold><italic><tp:taxon-name><tp:taxon-name-part taxon-name-part-type="genus" reg="Trilacuna">Trilacuna</tp:taxon-name-part><tp:taxon-name-part taxon-name-part-type="species" reg="wuhe">wuhe</tp:taxon-name-part></tp:taxon-name></italic> sp. n. <bold>A, C, D, G</bold> prolateral views <bold>B, E, F, I</bold> retrolateral view <bold>H</bold> dorsal view. Scale bars: 0.2 mm.</p></caption><graphic xmlns:xlink="http://www.w3.org/1999/xlink" xlink:href="zookeys-821-011-g022.jpg" position="float" orientation="portrait" xlink:type="simple" id="oo_261008.jpg"/></fig><fig id="F24" position="float" orientation="portrait"><label>Figure 24.</label><caption><p><italic><tp:taxon-name><tp:taxon-name-part taxon-name-part-type="genus" reg="Trilacuna">Trilacuna</tp:taxon-name-part></tp:taxon-name></italic> spp., female genitalia, ventral views. <bold>A, B</bold><italic><tp:taxon-name><tp:taxon-name-part taxon-name-part-type="genus" reg="Trilacuna">Trilacuna</tp:taxon-name-part><tp:taxon-name-part taxon-name-part-type="species" reg="bawan">bawan</tp:taxon-name-part></tp:taxon-name></italic> sp. n. <bold>C, D</bold><italic><tp:taxon-name><tp:taxon-name-part taxon-name-part-type="genus" reg="Trilacuna">Trilacuna</tp:taxon-name-part><tp:taxon-name-part taxon-name-part-type="species" reg="datang">datang</tp:taxon-name-part></tp:taxon-name></italic> sp. n. <bold>E, F</bold><italic><tp:taxon-name><tp:taxon-name-part taxon-name-part-type="genus" reg="Trilacuna">Trilacuna</tp:taxon-name-part><tp:taxon-name-part taxon-name-part-type="species" reg="fugong">fugong</tp:taxon-name-part></tp:taxon-name></italic> sp. n. <bold>G, H</bold><italic><tp:taxon-name><tp:taxon-name-part taxon-name-part-type="genus" reg="Trilacuna">Trilacuna</tp:taxon-name-part><tp:taxon-name-part taxon-name-part-type="species" reg="gongshan">gongshan</tp:taxon-name-part></tp:taxon-name></italic> sp. n. <bold>I, J</bold><italic><tp:taxon-name><tp:taxon-name-part taxon-name-part-type="genus" reg="Trilacuna">Trilacuna</tp:taxon-name-part><tp:taxon-name-part taxon-name-part-type="species" reg="longling">longling</tp:taxon-name-part></tp:taxon-name></italic> sp. n. Abbreviations: <abbrev xmlns:xlink="http://www.w3.org/1999/xlink" xlink:title="apodeme" id="ABBRID0E4UAI" xlink:type="simple">ap</abbrev> = apodeme; <abbrev xmlns:xlink="http://www.w3.org/1999/xlink" xlink:title="anterior sclerite" id="ABBRID0EBVAI" xlink:type="simple">as</abbrev> = anterior sclerite; <abbrev xmlns:xlink="http://www.w3.org/1999/xlink" xlink:title="globular structure" id="ABBRID0EFVAI" xlink:type="simple">glo</abbrev> = globular structure; <abbrev xmlns:xlink="http://www.w3.org/1999/xlink" xlink:title="horseshoe-shaped sclerite" id="ABBRID0EJVAI" xlink:type="simple">hsc</abbrev> = horseshoe-shaped sclerite; <abbrev xmlns:xlink="http://www.w3.org/1999/xlink" xlink:title="posterior spiracle" id="ABBRID0ENVAI" xlink:type="simple">psp</abbrev> = posterior spiracle; <abbrev xmlns:xlink="http://www.w3.org/1999/xlink" xlink:title="sclerotized, recurved arches" id="ABBRID0ERVAI" xlink:type="simple">sar</abbrev> = sclerotized, recurved arches; <abbrev xmlns:xlink="http://www.w3.org/1999/xlink" xlink:title="stick-like sclerite" id="ABBRID0EVVAI" xlink:type="simple">ssc</abbrev> = stick-like sclerite; <abbrev xmlns:xlink="http://www.w3.org/1999/xlink" xlink:title="transverse bars" id="ABBRID0EZVAI" xlink:type="simple">tba</abbrev> = transverse bars; <abbrev xmlns:xlink="http://www.w3.org/1999/xlink" xlink:title="transverse sclerite" id="ABBRID0E4VAI" xlink:type="simple">tsc</abbrev> = transverse sclerite. Scale bars: 0.1 mm.</p></caption><graphic xmlns:xlink="http://www.w3.org/1999/xlink" xlink:href="zookeys-821-011-g024.jpg" position="float" orientation="portrait" xlink:type="simple" id="oo_261010.jpg"/></fig><fig id="F26" position="float" orientation="portrait"><label>Figure 26.</label><caption><p><italic><tp:taxon-name><tp:taxon-name-part taxon-name-part-type="genus" reg="Trilacuna">Trilacuna</tp:taxon-name-part></tp:taxon-name></italic> spp., male endites, ventral views. <bold>A</bold><italic><tp:taxon-name><tp:taxon-name-part taxon-name-part-type="genus" reg="Trilacuna">Trilacuna</tp:taxon-name-part><tp:taxon-name-part taxon-name-part-type="species" reg="bawan">bawan</tp:taxon-name-part></tp:taxon-name></italic> sp. n. <bold>B</bold><italic><tp:taxon-name><tp:taxon-name-part taxon-name-part-type="genus" reg="Trilacuna">Trilacuna</tp:taxon-name-part><tp:taxon-name-part taxon-name-part-type="species" reg="datang">datang</tp:taxon-name-part></tp:taxon-name></italic> sp. n. <bold>C</bold><italic><tp:taxon-name><tp:taxon-name-part taxon-name-part-type="genus" reg="Trilacuna">Trilacuna</tp:taxon-name-part><tp:taxon-name-part taxon-name-part-type="species" reg="fugong">fugong</tp:taxon-name-part></tp:taxon-name></italic> sp. n. <bold>D</bold><italic><tp:taxon-name><tp:taxon-name-part taxon-name-part-type="genus" reg="Trilacuna">Trilacuna</tp:taxon-name-part><tp:taxon-name-part taxon-name-part-type="species" reg="gongshan">gongshan</tp:taxon-name-part></tp:taxon-name></italic> sp. n. <bold>E</bold><italic><tp:taxon-name><tp:taxon-name-part taxon-name-part-type="genus" reg="Trilacuna">Trilacuna</tp:taxon-name-part><tp:taxon-name-part taxon-name-part-type="species" reg="longling">longling</tp:taxon-name-part></tp:taxon-name></italic> sp. n. <bold>F</bold><italic><tp:taxon-name><tp:taxon-name-part taxon-name-part-type="genus" reg="Trilacuna">Trilacuna</tp:taxon-name-part><tp:taxon-name-part taxon-name-part-type="species" reg="wuhe">wuhe</tp:taxon-name-part></tp:taxon-name></italic> sp. n. <bold>G</bold><italic><tp:taxon-name><tp:taxon-name-part taxon-name-part-type="genus" reg="Trilacuna">Trilacuna</tp:taxon-name-part><tp:taxon-name-part taxon-name-part-type="species" reg="xinping">xinping</tp:taxon-name-part></tp:taxon-name></italic> sp. n. Abbreviations: <abbrev xmlns:xlink="http://www.w3.org/1999/xlink" xlink:title="distal projection" id="ABBRID0E12AI" xlink:type="simple">dpr</abbrev> = distal projection; <abbrev xmlns:xlink="http://www.w3.org/1999/xlink" xlink:title="slightly curved distal branch" id="ABBRID0E52AI" xlink:type="simple">sdb</abbrev> = slightly curved distal branch. Scale bars: 0.1 mm.</p></caption><graphic xmlns:xlink="http://www.w3.org/1999/xlink" xlink:href="zookeys-821-011-g026.jpg" position="float" orientation="portrait" xlink:type="simple" id="oo_261012.jpg"/></fig></tp:treatment-sec></tp:taxon-treatment>
