# Supplementary material for: Seven new species of the genus Trilacuna Tong & Li, 2007 from Yunnan, China (Araneae, Oonopidae)
Source: Zookeys. 2019 Jan 31;(821):11–44. doi: 10.3897/zookeys.821.29599 (PMC6367306; doi:10.3897/zookeys.821.29599)
Supplement: XML Treatment for Trilacuna fugong [file zookeys.821.29599-treatment4.xml]

<!DOCTYPE tp:taxon-treatment
  PUBLIC "-//TaxonX//DTD Taxonomic Treatment Publishing DTD v0 20100105//EN" "tax-treatment-NSO.dtd">
<tp:taxon-treatment xmlns:tp="http://www.plazi.org/taxpub"><tp:treatment-meta><kwd-group><label>Taxon classification</label><kwd><named-content xmlns:xlink="http://www.w3.org/1999/xlink" content-type="kingdom">Animalia</named-content></kwd><kwd><named-content xmlns:xlink="http://www.w3.org/1999/xlink" content-type="order">Araneae</named-content></kwd><kwd><named-content xmlns:xlink="http://www.w3.org/1999/xlink" content-type="family">Oonopidae</named-content></kwd></kwd-group><mixed-citation publication-type="journal"><person-group><name><surname>Tong</surname><given-names>Yanfeng</given-names></name><name><surname>Chen</surname><given-names>Haifeng</given-names></name><name><surname>Bai</surname><given-names>Shuchong</given-names></name><name><surname>Zhang</surname><given-names>Zhisheng</given-names></name><name><surname>Li</surname><given-names>Shuqiang</given-names></name></person-group><article-title>Seven new species of the genus <italic><tp:taxon-name><tp:taxon-name-part taxon-name-part-type="genus" reg="Trilacuna">Trilacuna</tp:taxon-name-part></tp:taxon-name></italic> Tong &amp; Li, 2007 from Yunnan, China (<tp:taxon-name><tp:taxon-name-part taxon-name-part-type="order">Araneae</tp:taxon-name-part></tp:taxon-name>, <tp:taxon-name><tp:taxon-name-part taxon-name-part-type="family">Oonopidae</tp:taxon-name-part></tp:taxon-name>)</article-title><source>Zookeys</source><day>31</day><month>1</month><year>2019</year><volume>2019</volume><issue>821</issue><fpage>11</fpage><lpage>44</lpage><pub-id pub-id-type="doi">10.3897/zookeys.821.29599</pub-id></mixed-citation></tp:treatment-meta><tp:nomenclature><tp:taxon-name>
              <tp:taxon-name-part taxon-name-part-type="genus" reg="Trilacuna">Trilacuna</tp:taxon-name-part>
              <tp:taxon-name-part taxon-name-part-type="species" reg="fugong">fugong</tp:taxon-name-part>
              <object-id xmlns:xlink="http://www.w3.org/1999/xlink" content-type="zoobank" xlink:type="simple">http://zoobank.org/918ACACD-6775-43C9-BF67-9139BFFDF847</object-id>
            </tp:taxon-name><tp:taxon-authority>Tong, Zhang &amp; Li</tp:taxon-authority><tp:taxon-status xmlns:xlink="http://www.w3.org/1999/xlink" xlink:type="simple">sp. n.</tp:taxon-status><xref ref-type="fig" rid="F7">Figs 7</xref><xref ref-type="fig" rid="F8">, 8</xref><xref ref-type="fig" rid="F9">, 9</xref><xref ref-type="fig" rid="F22">, 22D, E</xref><xref ref-type="fig" rid="F24">, 24E, F</xref><xref ref-type="fig" rid="F26">, 26C</xref></tp:nomenclature><tp:treatment-sec sec-type="type material" id="SECID0EGHAG"><title>Type material.</title><p><bold>Holotype</bold> ♂ (SYNU-250), China, Yunnan Province, Nujiang Lisu Autonomous Prefecture, Fugong County, Pihe Town, 11.III.2011, Zongxu Li &amp; Luyu Wang. <bold>Paratypes</bold>: 1♀, 2♂ (SYNU-251), same data <abbrev xmlns:xlink="http://www.w3.org/1999/xlink" xlink:title="anterior sclerite" id="ABBRID0EQHAG" xlink:type="simple">as</abbrev> holotype.</p></tp:treatment-sec><tp:treatment-sec sec-type="etymology" id="SECID0EUHAG"><title>Etymology.</title><p>The specific name is a noun in apposition taken from the type locality.</p></tp:treatment-sec><tp:treatment-sec sec-type="diagnosis" id="SECID0EZHAG"><title>Diagnosis.</title><p>Males of the new species is similar to <italic><tp:taxon-name><tp:taxon-name-part taxon-name-part-type="genus" reg="Trilacuna">T.</tp:taxon-name-part><tp:taxon-name-part taxon-name-part-type="species" reg="werni">werni</tp:taxon-name-part></tp:taxon-name></italic> Eichenberger, 2011, but can be distinguished by the several rows of lobes on ventral groove (<abbrev xmlns:xlink="http://www.w3.org/1999/xlink" xlink:title="rows of lobes in basal ventral groove" id="ABBRID0EKIAG" xlink:type="simple">grl</abbrev>) of the bulb (Fig. <xref ref-type="fig" rid="F8">8C</xref>), the large distal plate (<abbrev xmlns:xlink="http://www.w3.org/1999/xlink" xlink:title="large distal plate" id="ABBRID0ESIAG" xlink:type="simple">ldp</abbrev>) of embolus system (Fig. <xref ref-type="fig" rid="F8">8C</xref>), and the smooth carapace and sternum (Fig. <xref ref-type="fig" rid="F7">7D, E</xref>) <italic>vs.</italic> only one row of lobes in a venrtal groove without large distal plate on embolus system in <italic>T <tp:taxon-name><tp:taxon-name-part taxon-name-part-type="genus" reg="Trilacuna"/><tp:taxon-name-part taxon-name-part-type="species" reg="werni">werni</tp:taxon-name-part></tp:taxon-name></italic> (<xref ref-type="bibr" rid="B1">Eichenberger and Kranz-Baltensperger 2011</xref>: fig. 12E‒F, I), and granulated carapace and reticulated sternum in <italic><tp:taxon-name><tp:taxon-name-part taxon-name-part-type="genus" reg="Trilacuna">T.</tp:taxon-name-part><tp:taxon-name-part taxon-name-part-type="species" reg="werni">werni</tp:taxon-name-part></tp:taxon-name></italic> (<xref ref-type="bibr" rid="B1">Eichenberger and Kranz-Baltensperger 2011</xref>: fig. 10D–G). Females of the new species can be distinguished from all other <italic><tp:taxon-name><tp:taxon-name-part taxon-name-part-type="genus" reg="Trilacuna">Trilacuna</tp:taxon-name-part></tp:taxon-name></italic> species by the horseshoe-shaped sclerite (<abbrev xmlns:xlink="http://www.w3.org/1999/xlink" xlink:title="horseshoe-shaped sclerite" id="ABBRID0EFKAG" xlink:type="simple">hsc</abbrev>) of the endogyne (Fig. <xref ref-type="fig" rid="F24">24F</xref>), the females of all the known species have transversally elongated sclerite of the endogyne (e.g., Figs <xref ref-type="fig" rid="F24">24B, D, H, J</xref>, <xref ref-type="fig" rid="F25">25B, D</xref>).</p><fig id="F7" position="float" orientation="portrait"><label>Figure 7.</label><caption><p><italic><tp:taxon-name><tp:taxon-name-part taxon-name-part-type="genus" reg="Trilacuna">Trilacuna</tp:taxon-name-part><tp:taxon-name-part taxon-name-part-type="species" reg="fugong">fugong</tp:taxon-name-part></tp:taxon-name></italic> sp. n., male. <bold>A–C</bold> habitus, dorsal, ventral and lateral views <bold>D–G</bold> prosoma, dorsal, ventral, lateral and anterior views <bold>H, I</bold> abdomen, ventral and lateral views. Abbreviations: <abbrev xmlns:xlink="http://www.w3.org/1999/xlink" xlink:title="booklung covers" id="ABBRID0EOLAG" xlink:type="simple">boc</abbrev> = booklung covers; <abbrev xmlns:xlink="http://www.w3.org/1999/xlink" xlink:title="elevated hair base" id="ABBRID0ESLAG" xlink:type="simple">ehb</abbrev> = elevated hair base; <abbrev xmlns:xlink="http://www.w3.org/1999/xlink" xlink:title="labium deep incision" id="ABBRID0EWLAG" xlink:type="simple">ldi</abbrev> = labium deep incision. Scale bars: 0.4 mm.</p></caption><graphic xmlns:xlink="http://www.w3.org/1999/xlink" xlink:href="zookeys-821-011-g007.jpg" position="float" orientation="portrait" xlink:type="simple" id="oo_260993.jpg"/></fig><fig id="F8" position="float" orientation="portrait"><label>Figure 8.</label><caption><p><italic><tp:taxon-name><tp:taxon-name-part taxon-name-part-type="genus" reg="Trilacuna">Trilacuna</tp:taxon-name-part><tp:taxon-name-part taxon-name-part-type="species" reg="fugong">fugong</tp:taxon-name-part></tp:taxon-name></italic> sp. n., left male palp. <bold>A</bold> prolateral view <bold>B, D</bold> palpal bulb, prolateral and dorsal views <bold>C, E, F</bold> distal part of palpal bulb, prolateral, dorsal and retrolateral views. Abbreviations: <abbrev xmlns:xlink="http://www.w3.org/1999/xlink" xlink:title="distal “hairs”" id="ABBRID0EYMAG" xlink:type="simple">dha</abbrev> = distal “hairs”; <abbrev xmlns:xlink="http://www.w3.org/1999/xlink" xlink:title="distal medial plate" id="ABBRID0E3MAG" xlink:type="simple">dmp</abbrev> = distal medial plate; <abbrev xmlns:xlink="http://www.w3.org/1999/xlink" xlink:title="rows of lobes in basal ventral groove" id="ABBRID0EANAG" xlink:type="simple">grl</abbrev> = rows of lobes in basal ventral groove; <abbrev xmlns:xlink="http://www.w3.org/1999/xlink" xlink:title="long, brush of “hairs”" id="ABBRID0EENAG" xlink:type="simple">lbh</abbrev> = long, brush of “hairs”; <abbrev xmlns:xlink="http://www.w3.org/1999/xlink" xlink:title="lateral curved branch" id="ABBRID0EINAG" xlink:type="simple">lcb</abbrev> = lateral curved branch; <abbrev xmlns:xlink="http://www.w3.org/1999/xlink" xlink:title="large distal plate" id="ABBRID0EMNAG" xlink:type="simple">ldp</abbrev> = large distal plate.</p></caption><graphic xmlns:xlink="http://www.w3.org/1999/xlink" xlink:href="zookeys-821-011-g008.jpg" position="float" orientation="portrait" xlink:type="simple" id="oo_260994.jpg"/></fig></tp:treatment-sec><tp:treatment-sec sec-type="description" id="SECID0EVNAG"><title>Description.</title><p><bold>Male</bold>. Body yellow, chelicerae, sternum and legs lighter. Habitus <abbrev xmlns:xlink="http://www.w3.org/1999/xlink" xlink:title="anterior sclerite" id="ABBRID0E4NAG" xlink:type="simple">as</abbrev> in Fig. <xref ref-type="fig" rid="F7">7A–C</xref>. Body length 1.59; carapace 0.78 long, 0.64 wide; abdomen 0.86 long, 0.55 wide. Carapace sides smooth, lateral margin rebordered (Fig. <xref ref-type="fig" rid="F7">7D</xref>). Eyes: ALE largest, PME smallest (Fig. <xref ref-type="fig" rid="F7">7D, G</xref>). ALE separated from edge of carapace by approximately one diameter. Mouthparts <abbrev xmlns:xlink="http://www.w3.org/1999/xlink" xlink:title="anterior sclerite" id="ABBRID0ENOAG" xlink:type="simple">as</abbrev> in Figs <xref ref-type="fig" rid="F7">7E, G</xref>, <xref ref-type="fig" rid="F26">26C</xref>, endites with a small distal projection (<abbrev xmlns:xlink="http://www.w3.org/1999/xlink" xlink:title="distal projection" id="ABBRID0EZOAG" xlink:type="simple">dpr</abbrev>). Sternum surface smooth (Fig. <xref ref-type="fig" rid="F7">7E</xref>). Abdomen <abbrev xmlns:xlink="http://www.w3.org/1999/xlink" xlink:title="anterior sclerite" id="ABBRID0EBPAG" xlink:type="simple">as</abbrev> in Fig. <xref ref-type="fig" rid="F7">7I</xref>. Leg spination (all spines longer than segment width): legs I-II: tibia: v2-2-2-0, metatarsus: v2-2-0. <bold>Genitalia</bold>. Epigastric region sharply elevated from lateral view (Fig. <xref ref-type="fig" rid="F7">7I</xref>), sperm pore situated at level of anterior spiracles. Palp (Figs <xref ref-type="fig" rid="F8">8</xref>, <xref ref-type="fig" rid="F22">22D, E</xref>): orange. 0.46 long (0.15, 0.08, 0.11, 0.12). Femur 0.15 long, 0.09 wide (width/length = 0.6) (Fig. <xref ref-type="fig" rid="F22">22D, E</xref>). Cymbium without long setae. Bulb oval, stout, tapering apically. Embolus system (Fig. <xref ref-type="fig" rid="F8">8C, E, F</xref>) with rows of lobes in basal ventral groove (<abbrev xmlns:xlink="http://www.w3.org/1999/xlink" xlink:title="rows of lobes in basal ventral groove" id="ABBRID0E6PAG" xlink:type="simple">grl</abbrev>) and a large distal plate (<abbrev xmlns:xlink="http://www.w3.org/1999/xlink" xlink:title="large distal plate" id="ABBRID0EDQAG" xlink:type="simple">ldp</abbrev>); with a distal medial plate (<abbrev xmlns:xlink="http://www.w3.org/1999/xlink" xlink:title="distal medial plate" id="ABBRID0EHQAG" xlink:type="simple">dmp</abbrev>) and a short lateral curved branch (<abbrev xmlns:xlink="http://www.w3.org/1999/xlink" xlink:title="lateral curved branch" id="ABBRID0ELQAG" xlink:type="simple">lcb</abbrev>), surrounded by long, brush of “hairs” (<abbrev xmlns:xlink="http://www.w3.org/1999/xlink" xlink:title="long, brush of “hairs”" id="ABBRID0EPQAG" xlink:type="simple">lbh</abbrev>).</p><p><bold>Female</bold>. As in male except <abbrev xmlns:xlink="http://www.w3.org/1999/xlink" xlink:title="anterior sclerite" id="ABBRID0EXQAG" xlink:type="simple">as</abbrev> noted. Habitus <abbrev xmlns:xlink="http://www.w3.org/1999/xlink" xlink:title="anterior sclerite" id="ABBRID0E2QAG" xlink:type="simple">as</abbrev> in Fig. <xref ref-type="fig" rid="F9">9A</xref>. Slightly larger than male. Body length 1.68; carapace 0.71 long, 0.63 wide; abdomen 1.01 long, 0.63 wide. Endites unmodified; epigastric region not sharply elevated from lateral view. <!--PageBreak --><!--PageBreak --><bold>Genitalia</bold>. Ventral view (Figs <xref ref-type="fig" rid="F9">9B</xref>, <xref ref-type="fig" rid="F24">24E</xref>): with recurved, strongly sclerotized arches (<abbrev xmlns:xlink="http://www.w3.org/1999/xlink" xlink:title="sclerotized, recurved arches" id="ABBRID0EPRAG" xlink:type="simple">sar</abbrev>) anterior to the spiracles. Dorsal view (Fig. <xref ref-type="fig" rid="F24">24F</xref>): with an anterior stick-like sclerite (<abbrev xmlns:xlink="http://www.w3.org/1999/xlink" xlink:title="stick-like sclerite" id="ABBRID0EXRAG" xlink:type="simple">ssc</abbrev>) and a posterior horseshoe-shaped sclerite (<abbrev xmlns:xlink="http://www.w3.org/1999/xlink" xlink:title="horseshoe-shaped sclerite" id="ABBRID0E2RAG" xlink:type="simple">hsc</abbrev>).</p><fig id="F9" position="float" orientation="portrait"><label>Figure 9.</label><caption><p><italic><tp:taxon-name><tp:taxon-name-part taxon-name-part-type="genus" reg="Trilacuna">Trilacuna</tp:taxon-name-part><tp:taxon-name-part taxon-name-part-type="species" reg="fugong">fugong</tp:taxon-name-part></tp:taxon-name></italic> sp. n., female. <bold>A</bold> habitus, dorsal view <bold>B, C</bold> abdomen, ventral and lateral views <bold>D–G</bold> prosoma, dorsal, ventral, lateral and anterior views. Abbreviations: <abbrev xmlns:xlink="http://www.w3.org/1999/xlink" xlink:title="booklung covers" id="ABBRID0EYSAG" xlink:type="simple">boc</abbrev> = booklung covers; <abbrev xmlns:xlink="http://www.w3.org/1999/xlink" xlink:title="labium deep incision" id="ABBRID0E3SAG" xlink:type="simple">ldi</abbrev> = labium deep incision; <abbrev xmlns:xlink="http://www.w3.org/1999/xlink" xlink:title="posterior spiracle" id="ABBRID0EATAG" xlink:type="simple">psp</abbrev> = posterior spiracle; <abbrev xmlns:xlink="http://www.w3.org/1999/xlink" xlink:title="sclerotized, recurved arches" id="ABBRID0EETAG" xlink:type="simple">sar</abbrev> = sclerotized, recurved arches. Scale bars: 0.4 mm.</p></caption><graphic xmlns:xlink="http://www.w3.org/1999/xlink" xlink:href="zookeys-821-011-g009.jpg" position="float" orientation="portrait" xlink:type="simple" id="oo_260995.jpg"/></fig></tp:treatment-sec><tp:treatment-sec sec-type="distribution" id="SECID0ENTAG"><title>Distribution.</title><p>Known only from the type locality.</p></tp:treatment-sec><tp:treatment-sec><!--Section generated to contain objects referenced in tp:taxon-treatment.--><fig id="F22" position="float" orientation="portrait"><label>Figure 22.</label><caption><p><italic><tp:taxon-name><tp:taxon-name-part taxon-name-part-type="genus" reg="Trilacuna">Trilacuna</tp:taxon-name-part></tp:taxon-name></italic> spp., male left palp. <bold>A, B</bold><italic><tp:taxon-name><tp:taxon-name-part taxon-name-part-type="genus" reg="Trilacuna">Trilacuna</tp:taxon-name-part><tp:taxon-name-part taxon-name-part-type="species" reg="bawan">bawan</tp:taxon-name-part></tp:taxon-name></italic> sp. n. <bold>C, F</bold><italic><tp:taxon-name><tp:taxon-name-part taxon-name-part-type="genus" reg="Trilacuna">Trilacuna</tp:taxon-name-part><tp:taxon-name-part taxon-name-part-type="species" reg="datang">datang</tp:taxon-name-part></tp:taxon-name></italic> sp. n. <bold>D, E</bold><italic><tp:taxon-name><tp:taxon-name-part taxon-name-part-type="genus" reg="Trilacuna">Trilacuna</tp:taxon-name-part><tp:taxon-name-part taxon-name-part-type="species" reg="fugong">fugong</tp:taxon-name-part></tp:taxon-name></italic> sp. n. <bold>G–I</bold><italic><tp:taxon-name><tp:taxon-name-part taxon-name-part-type="genus" reg="Trilacuna">Trilacuna</tp:taxon-name-part><tp:taxon-name-part taxon-name-part-type="species" reg="wuhe">wuhe</tp:taxon-name-part></tp:taxon-name></italic> sp. n. <bold>A, C, D, G</bold> prolateral views <bold>B, E, F, I</bold> retrolateral view <bold>H</bold> dorsal view. Scale bars: 0.2 mm.</p></caption><graphic xmlns:xlink="http://www.w3.org/1999/xlink" xlink:href="zookeys-821-011-g022.jpg" position="float" orientation="portrait" xlink:type="simple" id="oo_261008.jpg"/></fig><fig id="F24" position="float" orientation="portrait"><label>Figure 24.</label><caption><p><italic><tp:taxon-name><tp:taxon-name-part taxon-name-part-type="genus" reg="Trilacuna">Trilacuna</tp:taxon-name-part></tp:taxon-name></italic> spp., female genitalia, ventral views. <bold>A, B</bold><italic><tp:taxon-name><tp:taxon-name-part taxon-name-part-type="genus" reg="Trilacuna">Trilacuna</tp:taxon-name-part><tp:taxon-name-part taxon-name-part-type="species" reg="bawan">bawan</tp:taxon-name-part></tp:taxon-name></italic> sp. n. <bold>C, D</bold><italic><tp:taxon-name><tp:taxon-name-part taxon-name-part-type="genus" reg="Trilacuna">Trilacuna</tp:taxon-name-part><tp:taxon-name-part taxon-name-part-type="species" reg="datang">datang</tp:taxon-name-part></tp:taxon-name></italic> sp. n. <bold>E, F</bold><italic><tp:taxon-name><tp:taxon-name-part taxon-name-part-type="genus" reg="Trilacuna">Trilacuna</tp:taxon-name-part><tp:taxon-name-part taxon-name-part-type="species" reg="fugong">fugong</tp:taxon-name-part></tp:taxon-name></italic> sp. n. <bold>G, H</bold><italic><tp:taxon-name><tp:taxon-name-part taxon-name-part-type="genus" reg="Trilacuna">Trilacuna</tp:taxon-name-part><tp:taxon-name-part taxon-name-part-type="species" reg="gongshan">gongshan</tp:taxon-name-part></tp:taxon-name></italic> sp. n. <bold>I, J</bold><italic><tp:taxon-name><tp:taxon-name-part taxon-name-part-type="genus" reg="Trilacuna">Trilacuna</tp:taxon-name-part><tp:taxon-name-part taxon-name-part-type="species" reg="longling">longling</tp:taxon-name-part></tp:taxon-name></italic> sp. n. Abbreviations: <abbrev xmlns:xlink="http://www.w3.org/1999/xlink" xlink:title="apodeme" id="ABBRID0E4UAI" xlink:type="simple">ap</abbrev> = apodeme; <abbrev xmlns:xlink="http://www.w3.org/1999/xlink" xlink:title="anterior sclerite" id="ABBRID0EBVAI" xlink:type="simple">as</abbrev> = anterior sclerite; <abbrev xmlns:xlink="http://www.w3.org/1999/xlink" xlink:title="globular structure" id="ABBRID0EFVAI" xlink:type="simple">glo</abbrev> = globular structure; <abbrev xmlns:xlink="http://www.w3.org/1999/xlink" xlink:title="horseshoe-shaped sclerite" id="ABBRID0EJVAI" xlink:type="simple">hsc</abbrev> = horseshoe-shaped sclerite; <abbrev xmlns:xlink="http://www.w3.org/1999/xlink" xlink:title="posterior spiracle" id="ABBRID0ENVAI" xlink:type="simple">psp</abbrev> = posterior spiracle; <abbrev xmlns:xlink="http://www.w3.org/1999/xlink" xlink:title="sclerotized, recurved arches" id="ABBRID0ERVAI" xlink:type="simple">sar</abbrev> = sclerotized, recurved arches; <abbrev xmlns:xlink="http://www.w3.org/1999/xlink" xlink:title="stick-like sclerite" id="ABBRID0EVVAI" xlink:type="simple">ssc</abbrev> = stick-like sclerite; <abbrev xmlns:xlink="http://www.w3.org/1999/xlink" xlink:title="transverse bars" id="ABBRID0EZVAI" xlink:type="simple">tba</abbrev> = transverse bars; <abbrev xmlns:xlink="http://www.w3.org/1999/xlink" xlink:title="transverse sclerite" id="ABBRID0E4VAI" xlink:type="simple">tsc</abbrev> = transverse sclerite. Scale bars: 0.1 mm.</p></caption><graphic xmlns:xlink="http://www.w3.org/1999/xlink" xlink:href="zookeys-821-011-g024.jpg" position="float" orientation="portrait" xlink:type="simple" id="oo_261010.jpg"/></fig><fig id="F26" position="float" orientation="portrait"><label>Figure 26.</label><caption><p><italic><tp:taxon-name><tp:taxon-name-part taxon-name-part-type="genus" reg="Trilacuna">Trilacuna</tp:taxon-name-part></tp:taxon-name></italic> spp., male endites, ventral views. <bold>A</bold><italic><tp:taxon-name><tp:taxon-name-part taxon-name-part-type="genus" reg="Trilacuna">Trilacuna</tp:taxon-name-part><tp:taxon-name-part taxon-name-part-type="species" reg="bawan">bawan</tp:taxon-name-part></tp:taxon-name></italic> sp. n. <bold>B</bold><italic><tp:taxon-name><tp:taxon-name-part taxon-name-part-type="genus" reg="Trilacuna">Trilacuna</tp:taxon-name-part><tp:taxon-name-part taxon-name-part-type="species" reg="datang">datang</tp:taxon-name-part></tp:taxon-name></italic> sp. n. <bold>C</bold><italic><tp:taxon-name><tp:taxon-name-part taxon-name-part-type="genus" reg="Trilacuna">Trilacuna</tp:taxon-name-part><tp:taxon-name-part taxon-name-part-type="species" reg="fugong">fugong</tp:taxon-name-part></tp:taxon-name></italic> sp. n. <bold>D</bold><italic><tp:taxon-name><tp:taxon-name-part taxon-name-part-type="genus" reg="Trilacuna">Trilacuna</tp:taxon-name-part><tp:taxon-name-part taxon-name-part-type="species" reg="gongshan">gongshan</tp:taxon-name-part></tp:taxon-name></italic> sp. n. <bold>E</bold><italic><tp:taxon-name><tp:taxon-name-part taxon-name-part-type="genus" reg="Trilacuna">Trilacuna</tp:taxon-name-part><tp:taxon-name-part taxon-name-part-type="species" reg="longling">longling</tp:taxon-name-part></tp:taxon-name></italic> sp. n. <bold>F</bold><italic><tp:taxon-name><tp:taxon-name-part taxon-name-part-type="genus" reg="Trilacuna">Trilacuna</tp:taxon-name-part><tp:taxon-name-part taxon-name-part-type="species" reg="wuhe">wuhe</tp:taxon-name-part></tp:taxon-name></italic> sp. n. <bold>G</bold><italic><tp:taxon-name><tp:taxon-name-part taxon-name-part-type="genus" reg="Trilacuna">Trilacuna</tp:taxon-name-part><tp:taxon-name-part taxon-name-part-type="species" reg="xinping">xinping</tp:taxon-name-part></tp:taxon-name></italic> sp. n. Abbreviations: <abbrev xmlns:xlink="http://www.w3.org/1999/xlink" xlink:title="distal projection" id="ABBRID0E12AI" xlink:type="simple">dpr</abbrev> = distal projection; <abbrev xmlns:xlink="http://www.w3.org/1999/xlink" xlink:title="slightly curved distal branch" id="ABBRID0E52AI" xlink:type="simple">sdb</abbrev> = slightly curved distal branch. Scale bars: 0.1 mm.</p></caption><graphic xmlns:xlink="http://www.w3.org/1999/xlink" xlink:href="zookeys-821-011-g026.jpg" position="float" orientation="portrait" xlink:type="simple" id="oo_261012.jpg"/></fig><fig id="F25" position="float" orientation="portrait"><label>Figure 25.</label><caption><p><italic><tp:taxon-name><tp:taxon-name-part taxon-name-part-type="genus" reg="Trilacuna">Trilacuna</tp:taxon-name-part></tp:taxon-name></italic> spp., female genitalia, ventral views. <bold>A, B</bold><italic><tp:taxon-name><tp:taxon-name-part taxon-name-part-type="genus" reg="Trilacuna">Trilacuna</tp:taxon-name-part><tp:taxon-name-part taxon-name-part-type="species" reg="wuhe">wuhe</tp:taxon-name-part></tp:taxon-name></italic> sp. n. <bold>C, D</bold><italic><tp:taxon-name><tp:taxon-name-part taxon-name-part-type="genus" reg="Trilacuna">Trilacuna</tp:taxon-name-part><tp:taxon-name-part taxon-name-part-type="species" reg="xinping">xinping</tp:taxon-name-part></tp:taxon-name></italic> sp. n. Abbreviations: <abbrev xmlns:xlink="http://www.w3.org/1999/xlink" xlink:title="apodeme" id="ABBRID0EPXAI" xlink:type="simple">ap</abbrev> = apodeme; <abbrev xmlns:xlink="http://www.w3.org/1999/xlink" xlink:title="anterior sclerite" id="ABBRID0ETXAI" xlink:type="simple">as</abbrev> = anterior sclerite; <abbrev xmlns:xlink="http://www.w3.org/1999/xlink" xlink:title="globular structure" id="ABBRID0EXXAI" xlink:type="simple">glo</abbrev> = globular structure; <abbrev xmlns:xlink="http://www.w3.org/1999/xlink" xlink:title="posterior spiracle" id="ABBRID0E2XAI" xlink:type="simple">psp</abbrev> = posterior spiracle; <abbrev xmlns:xlink="http://www.w3.org/1999/xlink" xlink:title="sclerotized, recurved arches" id="ABBRID0E6XAI" xlink:type="simple">sar</abbrev> = sclerotized, recurved arches; <abbrev xmlns:xlink="http://www.w3.org/1999/xlink" xlink:title="transverse bars" id="ABBRID0EDYAI" xlink:type="simple">tba</abbrev> = transverse bars; <abbrev xmlns:xlink="http://www.w3.org/1999/xlink" xlink:title="transverse sclerite" id="ABBRID0EHYAI" xlink:type="simple">tsc</abbrev> = transverse sclerite. Scale bars: 0.1 mm.</p></caption><graphic xmlns:xlink="http://www.w3.org/1999/xlink" xlink:href="zookeys-821-011-g025.jpg" position="float" orientation="portrait" xlink:type="simple" id="oo_261011.jpg"/></fig></tp:treatment-sec><ref-list><ref id="B1"><mixed-citation xmlns:xlink="http://www.w3.org/1999/xlink" xlink:type="simple"><person-group><name name-style="western"><surname>Eichenberger</surname><given-names>B</given-names></name><name name-style="western"><surname>Kranz-Baltensperger</surname><given-names>Y</given-names></name></person-group> (<year>2011</year>) <article-title>New <italic><tp:taxon-name><tp:taxon-name-part taxon-name-part-type="genus">Trilacuna</tp:taxon-name-part></tp:taxon-name></italic> species from Thailand, Malaysia and Sumatra (<tp:taxon-name><tp:taxon-name-part taxon-name-part-type="order">Araneae</tp:taxon-name-part></tp:taxon-name>, <tp:taxon-name><tp:taxon-name-part taxon-name-part-type="family">Oonopidae</tp:taxon-name-part></tp:taxon-name>).</article-title><source>Zootaxa</source><volume>2823</volume>: <fpage>1</fpage>–<lpage>31</lpage>.</mixed-citation></ref></ref-list></tp:taxon-treatment>
