# Supplementary material for: Seven new species of the genus Trilacuna Tong & Li, 2007 from Yunnan, China (Araneae, Oonopidae)
Source: Zookeys. 2019 Jan 31;(821):11–44. doi: 10.3897/zookeys.821.29599 (PMC6367306; doi:10.3897/zookeys.821.29599)
Supplement: XML Treatment for Trilacuna gongshan [file zookeys.821.29599-treatment5.xml]

<!DOCTYPE tp:taxon-treatment
  PUBLIC "-//TaxonX//DTD Taxonomic Treatment Publishing DTD v0 20100105//EN" "tax-treatment-NSO.dtd">
<tp:taxon-treatment xmlns:tp="http://www.plazi.org/taxpub"><tp:treatment-meta><kwd-group><label>Taxon classification</label><kwd><named-content xmlns:xlink="http://www.w3.org/1999/xlink" content-type="kingdom">Animalia</named-content></kwd><kwd><named-content xmlns:xlink="http://www.w3.org/1999/xlink" content-type="order">Araneae</named-content></kwd><kwd><named-content xmlns:xlink="http://www.w3.org/1999/xlink" content-type="family">Oonopidae</named-content></kwd></kwd-group><mixed-citation publication-type="journal"><person-group><name><surname>Tong</surname><given-names>Yanfeng</given-names></name><name><surname>Chen</surname><given-names>Haifeng</given-names></name><name><surname>Bai</surname><given-names>Shuchong</given-names></name><name><surname>Zhang</surname><given-names>Zhisheng</given-names></name><name><surname>Li</surname><given-names>Shuqiang</given-names></name></person-group><article-title>Seven new species of the genus <italic><tp:taxon-name><tp:taxon-name-part taxon-name-part-type="genus" reg="Trilacuna">Trilacuna</tp:taxon-name-part></tp:taxon-name></italic> Tong &amp; Li, 2007 from Yunnan, China (<tp:taxon-name><tp:taxon-name-part taxon-name-part-type="order">Araneae</tp:taxon-name-part></tp:taxon-name>, <tp:taxon-name><tp:taxon-name-part taxon-name-part-type="family">Oonopidae</tp:taxon-name-part></tp:taxon-name>)</article-title><source>Zookeys</source><day>31</day><month>1</month><year>2019</year><volume>2019</volume><issue>821</issue><fpage>11</fpage><lpage>44</lpage><pub-id pub-id-type="doi">10.3897/zookeys.821.29599</pub-id></mixed-citation></tp:treatment-meta><tp:nomenclature><tp:taxon-name>
              <tp:taxon-name-part taxon-name-part-type="genus" reg="Trilacuna">Trilacuna</tp:taxon-name-part>
              <tp:taxon-name-part taxon-name-part-type="species" reg="gongshan">gongshan</tp:taxon-name-part>
              <object-id xmlns:xlink="http://www.w3.org/1999/xlink" content-type="zoobank" xlink:type="simple">http://zoobank.org/DD6BC9A6-B90B-4789-84AD-BCE229277B42</object-id>
            </tp:taxon-name><tp:taxon-authority>Tong, Zhang &amp; Li</tp:taxon-authority><tp:taxon-status xmlns:xlink="http://www.w3.org/1999/xlink" xlink:type="simple">sp. n.</tp:taxon-status><xref ref-type="fig" rid="F10">Figs 10</xref><xref ref-type="fig" rid="F11">, 11</xref><xref ref-type="fig" rid="F12">, 12</xref><xref ref-type="fig" rid="F23">, 23A, B</xref><xref ref-type="fig" rid="F24">, 24G, H</xref><xref ref-type="fig" rid="F26">, 26D</xref><!--PageBreak --><!--PageBreak --></tp:nomenclature><tp:treatment-sec sec-type="type material" id="SECID0EVVAG"><title>Type material.</title><p><bold>Holotype</bold> ♂ (SYNU-257), China, Yunnan Province, Nujiang Lisu Autonomous Prefecture, Gongshan County, Bingzhongluo Town, <named-content xmlns:xlink="http://www.w3.org/1999/xlink" content-type="dwc:verbatimCoordinates" xlink:type="simple"><named-content content-type="geo-json" specific-use="{&#34;type&#34;:&#34;Point&#34;,&#34;coordinates&#34;:[98.599217,28.014433]}" id="NCID0EAWAG" xlink:type="simple">28°00'866"N, 98°35'953"E</named-content></named-content>, 1840 m, 11.III.2011, Zongxu Li &amp; Guchun Zhou. <bold>Paratypes</bold>: 6♀, 4♂ (SYNU-258), same data <abbrev xmlns:xlink="http://www.w3.org/1999/xlink" xlink:title="anterior sclerite" id="ABBRID0EHWAG" xlink:type="simple">as</abbrev> holotype; 2♀, 1♂ (SYNU-259), same locality <abbrev xmlns:xlink="http://www.w3.org/1999/xlink" xlink:title="anterior sclerite" id="ABBRID0ELWAG" xlink:type="simple">as</abbrev> holotype, 8.III.2011, Zongxu Li &amp; Luyu Wang.</p></tp:treatment-sec><tp:treatment-sec sec-type="etymology" id="SECID0EPWAG"><title>Etymology.</title><p>The specific name is a noun in apposition taken from the type locality.</p></tp:treatment-sec><tp:treatment-sec sec-type="diagnosis" id="SECID0EUWAG"><title>Diagnosis.</title><p>The new specie is similar to <italic><tp:taxon-name><tp:taxon-name-part taxon-name-part-type="genus" reg="Trilacuna">T.</tp:taxon-name-part><tp:taxon-name-part taxon-name-part-type="species" reg="rastrum">rastrum</tp:taxon-name-part></tp:taxon-name></italic> Tong &amp; Li, 2007, but can be distinguished by the presence of three pairs of spines on male tibiae I and II, the leaf-shaped projection (<abbrev xmlns:xlink="http://www.w3.org/1999/xlink" xlink:title="basal leaf-shaped projection" id="ABBRID0EFXAG" xlink:type="simple">blp</abbrev>) and three long, tooth-like lobes (<abbrev xmlns:xlink="http://www.w3.org/1999/xlink" xlink:title="tooth-like lobes" id="ABBRID0EJXAG" xlink:type="simple">tll</abbrev>) on the embolus system (Fig. <xref ref-type="fig" rid="F11">11B, D</xref>), and the several longitudinal wrinkles on sternum surface of female. <italic><tp:taxon-name><tp:taxon-name-part taxon-name-part-type="genus" reg="Trilacuna">Trilacuna</tp:taxon-name-part><tp:taxon-name-part taxon-name-part-type="species" reg="rastrum">rastrum</tp:taxon-name-part></tp:taxon-name></italic> has four pairs of ventral spines on male tibiae I and II, lacking the leaf-shaped projection, has a rake-shaped lobes on the embolus system, and has a pitted surface on sternum of female (<xref ref-type="bibr" rid="B6">Tong and Li 2007</xref>: fig. 7–10).</p></tp:treatment-sec><tp:treatment-sec sec-type="description" id="SECID0EAYAG"><title>Description.</title><p><bold>Male</bold>. Body yellow-brown, chelicerae and sternum lighter, legs yellow. Habitus <abbrev xmlns:xlink="http://www.w3.org/1999/xlink" xlink:title="anterior sclerite" id="ABBRID0EIYAG" xlink:type="simple">as</abbrev> in Fig. <xref ref-type="fig" rid="F10">10A–C</xref>. Body length 1.89; carapace 0.88 long, 0.74 wide; abdomen 1.08 long, 0.68 wide. Carapace sides granulate, lateral margin rebordered (Fig. <xref ref-type="fig" rid="F10">10D</xref>). Eyes: ALE separated from edge of carapace by 1.4 diameters (Fig. <xref ref-type="fig" rid="F10">10D, G</xref>). Mouthparts (Figs <xref ref-type="fig" rid="F10">10E, G</xref>, <xref ref-type="fig" rid="F26">26D</xref>) similar to those of <italic><tp:taxon-name><tp:taxon-name-part taxon-name-part-type="genus" reg="Trilacuna">T.</tp:taxon-name-part><tp:taxon-name-part taxon-name-part-type="species" reg="bawan">bawan</tp:taxon-name-part></tp:taxon-name></italic> sp. n. Sternum surface smooth, with finely setae (Fig. <xref ref-type="fig" rid="F10">10E</xref>). Abdomen <abbrev xmlns:xlink="http://www.w3.org/1999/xlink" xlink:title="anterior sclerite" id="ABBRID0EPZAG" xlink:type="simple">as</abbrev> in Fig. <xref ref-type="fig" rid="F10">10I</xref>. Leg spination (all spines longer than segment width): legs I-II: tibia: v2-2-2-0, metatarsus: v2-2-0. <bold>Genitalia</bold>. Sperm pore situated at level of anterior spiracles; with a small hole (<abbrev xmlns:xlink="http://www.w3.org/1999/xlink" xlink:title="small hole" id="ABBRID0EZZAG" xlink:type="simple">slh</abbrev>) between the posterior spiracles (Fig. <xref ref-type="fig" rid="F10">10H</xref>). Palp (Figs <xref ref-type="fig" rid="F11">11</xref>, <xref ref-type="fig" rid="F23">23A, B</xref>): orange. 0.46 long (0.15, 0.08, 0.11, 0.12). Femur 0.15 long, 0.09 wide (width/length = 0.6) (Fig. <xref ref-type="fig" rid="F23">23A, B</xref>). Cymbium without long seta. Bulb oval, stout, tapering apically. Embolus system (Fig. <xref ref-type="fig" rid="F11">11B, D, F</xref>) with a leaf-shaped projection (<abbrev xmlns:xlink="http://www.w3.org/1999/xlink" xlink:title="basal leaf-shaped projection" id="ABBRID0ER1AG" xlink:type="simple">blp</abbrev>) and three long, tooth-like lobes (<abbrev xmlns:xlink="http://www.w3.org/1999/xlink" xlink:title="tooth-like lobes" id="ABBRID0EV1AG" xlink:type="simple">tll</abbrev>) prolaterally; with a lateral curved branch (<abbrev xmlns:xlink="http://www.w3.org/1999/xlink" xlink:title="lateral curved branch" id="ABBRID0EZ1AG" xlink:type="simple">lcb</abbrev>) and a long medial branch (<abbrev xmlns:xlink="http://www.w3.org/1999/xlink" xlink:title="long medial branch" id="ABBRID0E41AG" xlink:type="simple">lmb</abbrev>) dorsally; with numerous brush of “hairs”(<abbrev xmlns:xlink="http://www.w3.org/1999/xlink" xlink:title="dorsal brush of “hairs”" id="ABBRID0EB2AG" xlink:type="simple">dbh</abbrev>) surrounded medial branch and lateral “hairs” (<abbrev xmlns:xlink="http://www.w3.org/1999/xlink" xlink:title="lateral “hairs”" id="ABBRID0EF2AG" xlink:type="simple">lh</abbrev>) on lateral curved branch (<abbrev xmlns:xlink="http://www.w3.org/1999/xlink" xlink:title="lateral curved branch" id="ABBRID0EJ2AG" xlink:type="simple">lcb</abbrev>).</p><fig id="F10" position="float" orientation="portrait"><label>Figure 10.</label><caption><p><italic><tp:taxon-name><tp:taxon-name-part taxon-name-part-type="genus" reg="Trilacuna">Trilacuna</tp:taxon-name-part><tp:taxon-name-part taxon-name-part-type="species" reg="gongshan">gongshan</tp:taxon-name-part></tp:taxon-name></italic> sp. n., male. <bold>A–C</bold> habitus, dorsal, ventral and lateral views <bold>D–G</bold> prosoma, dorsal, ventral, lateral and anterior views <bold>H, I</bold> abdomen, ventral and lateral views. Abbreviations: <abbrev xmlns:xlink="http://www.w3.org/1999/xlink" xlink:title="booklung covers" id="ABBRID0EG3AG" xlink:type="simple">boc</abbrev> = booklung covers; <abbrev xmlns:xlink="http://www.w3.org/1999/xlink" xlink:title="elevated hair base" id="ABBRID0EK3AG" xlink:type="simple">ehb</abbrev> = elevated hair base; <abbrev xmlns:xlink="http://www.w3.org/1999/xlink" xlink:title="labium deep incision" id="ABBRID0EO3AG" xlink:type="simple">ldi</abbrev> = labium deep incision; <abbrev xmlns:xlink="http://www.w3.org/1999/xlink" xlink:title="small hole" id="ABBRID0ES3AG" xlink:type="simple">slh</abbrev> = small hole. Scale bars: 0.4 mm.</p></caption><graphic xmlns:xlink="http://www.w3.org/1999/xlink" xlink:href="zookeys-821-011-g010.jpg" position="float" orientation="portrait" xlink:type="simple" id="oo_260996.jpg"/></fig><fig id="F11" position="float" orientation="portrait"><label>Figure 11.</label><caption><p><italic><tp:taxon-name><tp:taxon-name-part taxon-name-part-type="genus" reg="Trilacuna">Trilacuna</tp:taxon-name-part><tp:taxon-name-part taxon-name-part-type="species" reg="gongshan">gongshan</tp:taxon-name-part></tp:taxon-name></italic> sp. n., left male palp. <bold>A</bold> prolateral view <bold>B, D, F</bold> distal part of palpal bulb, prolateral, dorsal and retrolateral views <bold>C, E</bold> palpal bulb, dorsal and retrolateral views. Abbreviations: <abbrev xmlns:xlink="http://www.w3.org/1999/xlink" xlink:title="basal leaf-shaped projection" id="ABBRID0EU4AG" xlink:type="simple">blp</abbrev> = basal leaf-shaped projection; <abbrev xmlns:xlink="http://www.w3.org/1999/xlink" xlink:title="basal thin “hairs”" id="ABBRID0EY4AG" xlink:type="simple">bth</abbrev> = basal thin “hairs”; <abbrev xmlns:xlink="http://www.w3.org/1999/xlink" xlink:title="dorsal brush of “hairs”" id="ABBRID0E34AG" xlink:type="simple">dbh</abbrev> = dorsal brush of “hairs”; <abbrev xmlns:xlink="http://www.w3.org/1999/xlink" xlink:title="distal short “hairs”" id="ABBRID0EA5AG" xlink:type="simple">dsh</abbrev> = distal short “hairs”; <abbrev xmlns:xlink="http://www.w3.org/1999/xlink" xlink:title="distal thick “hairs”" id="ABBRID0EE5AG" xlink:type="simple">dth</abbrev> = distal thick “hairs”; <abbrev xmlns:xlink="http://www.w3.org/1999/xlink" xlink:title="lateral curved branch" id="ABBRID0EI5AG" xlink:type="simple">lcb</abbrev> = lateral curved branch; <abbrev xmlns:xlink="http://www.w3.org/1999/xlink" xlink:title="lateral “hairs”" id="ABBRID0EM5AG" xlink:type="simple">lh</abbrev> = lateral “hairs”; <abbrev xmlns:xlink="http://www.w3.org/1999/xlink" xlink:title="long medial branch" id="ABBRID0EQ5AG" xlink:type="simple">lmb</abbrev> = long medial branch; <abbrev xmlns:xlink="http://www.w3.org/1999/xlink" xlink:title="tooth-like lobes" id="ABBRID0EU5AG" xlink:type="simple">tll</abbrev> = tooth-like lobes.</p></caption><graphic xmlns:xlink="http://www.w3.org/1999/xlink" xlink:href="zookeys-821-011-g011.jpg" position="float" orientation="portrait" xlink:type="simple" id="oo_260997.jpg"/></fig><p><bold>Female</bold>. As in male except <abbrev xmlns:xlink="http://www.w3.org/1999/xlink" xlink:title="anterior sclerite" id="ABBRID0EB6AG" xlink:type="simple">as</abbrev> noted. Habitus <abbrev xmlns:xlink="http://www.w3.org/1999/xlink" xlink:title="anterior sclerite" id="ABBRID0EF6AG" xlink:type="simple">as</abbrev> in Fig. <xref ref-type="fig" rid="F12">12A–C</xref>. Slightly larger than male. Body length 1.92; carapace 0.81 long, 0.72 wide; abdomen 1.18 long, 0.72 wide. Endites unmodified; sternum surface smooth, but medially with several <!--PageBreak --><!--PageBreak -->longitudinal wrinkles. <bold>Genitalia</bold>. Ventral view (Fig. <xref ref-type="fig" rid="F24">24G</xref>): with recurved, strongly sclerotized arches (<abbrev xmlns:xlink="http://www.w3.org/1999/xlink" xlink:title="sclerotized, recurved arches" id="ABBRID0EW6AG" xlink:type="simple">sar</abbrev>) anterior to the spiracles. Dorsal view (Fig. <xref ref-type="fig" rid="F24">24H</xref>): with narrow, transversally elongated sclerite (<abbrev xmlns:xlink="http://www.w3.org/1999/xlink" xlink:title="transverse sclerite" id="ABBRID0E56AG" xlink:type="simple">tsc</abbrev>); with an anterior T-shaped sclerite (<abbrev xmlns:xlink="http://www.w3.org/1999/xlink" xlink:title="anterior sclerite" id="ABBRID0ECABG" xlink:type="simple">as</abbrev>) and a posterior small globular structure (<abbrev xmlns:xlink="http://www.w3.org/1999/xlink" xlink:title="globular structure" id="ABBRID0EGABG" xlink:type="simple">glo</abbrev>). Transverse bars (<abbrev xmlns:xlink="http://www.w3.org/1999/xlink" xlink:title="transverse bars" id="ABBRID0EKABG" xlink:type="simple">tba</abbrev>) straight, with two short, lateral apodemes (<abbrev xmlns:xlink="http://www.w3.org/1999/xlink" xlink:title="apodeme" id="ABBRID0EOABG" xlink:type="simple">ap</abbrev>).</p><fig id="F12" position="float" orientation="portrait"><label>Figure 12.</label><caption><p><italic><tp:taxon-name><tp:taxon-name-part taxon-name-part-type="genus" reg="Trilacuna">Trilacuna</tp:taxon-name-part><tp:taxon-name-part taxon-name-part-type="species" reg="gongshan">gongshan</tp:taxon-name-part></tp:taxon-name></italic> sp. n., female. <bold>A–C</bold> habitus, dorsal, ventral and lateral views <bold>D–G</bold> prosoma, dorsal, ventral, lateral and anterior views. Abbreviation: <abbrev xmlns:xlink="http://www.w3.org/1999/xlink" xlink:title="labium deep incision" id="ABBRID0EJBBG" xlink:type="simple">ldi</abbrev> = labium deep incision. Scale bars: 0.4 mm.</p></caption><graphic xmlns:xlink="http://www.w3.org/1999/xlink" xlink:href="zookeys-821-011-g012.jpg" position="float" orientation="portrait" xlink:type="simple" id="oo_260998.jpg"/></fig></tp:treatment-sec><tp:treatment-sec sec-type="distribution" id="SECID0ESBBG"><title>Distribution.</title><p>Known only from the type locality.</p><!--PageBreak --></tp:treatment-sec><tp:treatment-sec><!--Section generated to contain objects referenced in tp:taxon-treatment.--><fig id="F23" position="float" orientation="portrait"><label>Figure 23.</label><caption><p><italic><tp:taxon-name><tp:taxon-name-part taxon-name-part-type="genus" reg="Trilacuna">Trilacuna</tp:taxon-name-part></tp:taxon-name></italic> spp., male left palp. <bold>A, B</bold><italic><tp:taxon-name><tp:taxon-name-part taxon-name-part-type="genus" reg="Trilacuna">Trilacuna</tp:taxon-name-part><tp:taxon-name-part taxon-name-part-type="species" reg="gongshan">gongshan</tp:taxon-name-part></tp:taxon-name></italic> sp. n. <bold>C, D</bold><italic><tp:taxon-name><tp:taxon-name-part taxon-name-part-type="genus" reg="Trilacuna">Trilacuna</tp:taxon-name-part><tp:taxon-name-part taxon-name-part-type="species" reg="longling">longling</tp:taxon-name-part></tp:taxon-name></italic> sp. n. <bold>E–G</bold><italic><tp:taxon-name><tp:taxon-name-part taxon-name-part-type="genus" reg="Trilacuna">Trilacuna</tp:taxon-name-part><tp:taxon-name-part taxon-name-part-type="species" reg="xinping">xinping</tp:taxon-name-part></tp:taxon-name></italic> sp. n. <bold>A, C, E</bold> prolateral views <bold>B, D, G</bold> retrolateral view <bold>F</bold> dorsal view. Scale bars: 0.2 mm.</p></caption><graphic xmlns:xlink="http://www.w3.org/1999/xlink" xlink:href="zookeys-821-011-g023.jpg" position="float" orientation="portrait" xlink:type="simple" id="oo_261009.jpg"/></fig><fig id="F24" position="float" orientation="portrait"><label>Figure 24.</label><caption><p><italic><tp:taxon-name><tp:taxon-name-part taxon-name-part-type="genus" reg="Trilacuna">Trilacuna</tp:taxon-name-part></tp:taxon-name></italic> spp., female genitalia, ventral views. <bold>A, B</bold><italic><tp:taxon-name><tp:taxon-name-part taxon-name-part-type="genus" reg="Trilacuna">Trilacuna</tp:taxon-name-part><tp:taxon-name-part taxon-name-part-type="species" reg="bawan">bawan</tp:taxon-name-part></tp:taxon-name></italic> sp. n. <bold>C, D</bold><italic><tp:taxon-name><tp:taxon-name-part taxon-name-part-type="genus" reg="Trilacuna">Trilacuna</tp:taxon-name-part><tp:taxon-name-part taxon-name-part-type="species" reg="datang">datang</tp:taxon-name-part></tp:taxon-name></italic> sp. n. <bold>E, F</bold><italic><tp:taxon-name><tp:taxon-name-part taxon-name-part-type="genus" reg="Trilacuna">Trilacuna</tp:taxon-name-part><tp:taxon-name-part taxon-name-part-type="species" reg="fugong">fugong</tp:taxon-name-part></tp:taxon-name></italic> sp. n. <bold>G, H</bold><italic><tp:taxon-name><tp:taxon-name-part taxon-name-part-type="genus" reg="Trilacuna">Trilacuna</tp:taxon-name-part><tp:taxon-name-part taxon-name-part-type="species" reg="gongshan">gongshan</tp:taxon-name-part></tp:taxon-name></italic> sp. n. <bold>I, J</bold><italic><tp:taxon-name><tp:taxon-name-part taxon-name-part-type="genus" reg="Trilacuna">Trilacuna</tp:taxon-name-part><tp:taxon-name-part taxon-name-part-type="species" reg="longling">longling</tp:taxon-name-part></tp:taxon-name></italic> sp. n. Abbreviations: <abbrev xmlns:xlink="http://www.w3.org/1999/xlink" xlink:title="apodeme" id="ABBRID0E4UAI" xlink:type="simple">ap</abbrev> = apodeme; <abbrev xmlns:xlink="http://www.w3.org/1999/xlink" xlink:title="anterior sclerite" id="ABBRID0EBVAI" xlink:type="simple">as</abbrev> = anterior sclerite; <abbrev xmlns:xlink="http://www.w3.org/1999/xlink" xlink:title="globular structure" id="ABBRID0EFVAI" xlink:type="simple">glo</abbrev> = globular structure; <abbrev xmlns:xlink="http://www.w3.org/1999/xlink" xlink:title="horseshoe-shaped sclerite" id="ABBRID0EJVAI" xlink:type="simple">hsc</abbrev> = horseshoe-shaped sclerite; <abbrev xmlns:xlink="http://www.w3.org/1999/xlink" xlink:title="posterior spiracle" id="ABBRID0ENVAI" xlink:type="simple">psp</abbrev> = posterior spiracle; <abbrev xmlns:xlink="http://www.w3.org/1999/xlink" xlink:title="sclerotized, recurved arches" id="ABBRID0ERVAI" xlink:type="simple">sar</abbrev> = sclerotized, recurved arches; <abbrev xmlns:xlink="http://www.w3.org/1999/xlink" xlink:title="stick-like sclerite" id="ABBRID0EVVAI" xlink:type="simple">ssc</abbrev> = stick-like sclerite; <abbrev xmlns:xlink="http://www.w3.org/1999/xlink" xlink:title="transverse bars" id="ABBRID0EZVAI" xlink:type="simple">tba</abbrev> = transverse bars; <abbrev xmlns:xlink="http://www.w3.org/1999/xlink" xlink:title="transverse sclerite" id="ABBRID0E4VAI" xlink:type="simple">tsc</abbrev> = transverse sclerite. Scale bars: 0.1 mm.</p></caption><graphic xmlns:xlink="http://www.w3.org/1999/xlink" xlink:href="zookeys-821-011-g024.jpg" position="float" orientation="portrait" xlink:type="simple" id="oo_261010.jpg"/></fig><fig id="F26" position="float" orientation="portrait"><label>Figure 26.</label><caption><p><italic><tp:taxon-name><tp:taxon-name-part taxon-name-part-type="genus" reg="Trilacuna">Trilacuna</tp:taxon-name-part></tp:taxon-name></italic> spp., male endites, ventral views. <bold>A</bold><italic><tp:taxon-name><tp:taxon-name-part taxon-name-part-type="genus" reg="Trilacuna">Trilacuna</tp:taxon-name-part><tp:taxon-name-part taxon-name-part-type="species" reg="bawan">bawan</tp:taxon-name-part></tp:taxon-name></italic> sp. n. <bold>B</bold><italic><tp:taxon-name><tp:taxon-name-part taxon-name-part-type="genus" reg="Trilacuna">Trilacuna</tp:taxon-name-part><tp:taxon-name-part taxon-name-part-type="species" reg="datang">datang</tp:taxon-name-part></tp:taxon-name></italic> sp. n. <bold>C</bold><italic><tp:taxon-name><tp:taxon-name-part taxon-name-part-type="genus" reg="Trilacuna">Trilacuna</tp:taxon-name-part><tp:taxon-name-part taxon-name-part-type="species" reg="fugong">fugong</tp:taxon-name-part></tp:taxon-name></italic> sp. n. <bold>D</bold><italic><tp:taxon-name><tp:taxon-name-part taxon-name-part-type="genus" reg="Trilacuna">Trilacuna</tp:taxon-name-part><tp:taxon-name-part taxon-name-part-type="species" reg="gongshan">gongshan</tp:taxon-name-part></tp:taxon-name></italic> sp. n. <bold>E</bold><italic><tp:taxon-name><tp:taxon-name-part taxon-name-part-type="genus" reg="Trilacuna">Trilacuna</tp:taxon-name-part><tp:taxon-name-part taxon-name-part-type="species" reg="longling">longling</tp:taxon-name-part></tp:taxon-name></italic> sp. n. <bold>F</bold><italic><tp:taxon-name><tp:taxon-name-part taxon-name-part-type="genus" reg="Trilacuna">Trilacuna</tp:taxon-name-part><tp:taxon-name-part taxon-name-part-type="species" reg="wuhe">wuhe</tp:taxon-name-part></tp:taxon-name></italic> sp. n. <bold>G</bold><italic><tp:taxon-name><tp:taxon-name-part taxon-name-part-type="genus" reg="Trilacuna">Trilacuna</tp:taxon-name-part><tp:taxon-name-part taxon-name-part-type="species" reg="xinping">xinping</tp:taxon-name-part></tp:taxon-name></italic> sp. n. Abbreviations: <abbrev xmlns:xlink="http://www.w3.org/1999/xlink" xlink:title="distal projection" id="ABBRID0E12AI" xlink:type="simple">dpr</abbrev> = distal projection; <abbrev xmlns:xlink="http://www.w3.org/1999/xlink" xlink:title="slightly curved distal branch" id="ABBRID0E52AI" xlink:type="simple">sdb</abbrev> = slightly curved distal branch. Scale bars: 0.1 mm.</p></caption><graphic xmlns:xlink="http://www.w3.org/1999/xlink" xlink:href="zookeys-821-011-g026.jpg" position="float" orientation="portrait" xlink:type="simple" id="oo_261012.jpg"/></fig></tp:treatment-sec><ref-list><ref id="B6"><mixed-citation xmlns:xlink="http://www.w3.org/1999/xlink" xlink:type="simple"><person-group><name name-style="western"><surname>Tong</surname><given-names>Y</given-names></name><name name-style="western"><surname>Li</surname><given-names>S</given-names></name></person-group> (<year>2007</year>) <article-title>One new genus and four new species of oonopid spiders from Southwest China (<tp:taxon-name><tp:taxon-name-part taxon-name-part-type="order">Araneae</tp:taxon-name-part></tp:taxon-name>: <tp:taxon-name><tp:taxon-name-part taxon-name-part-type="family">Oonopidae</tp:taxon-name-part></tp:taxon-name>).</article-title><source>Annales Zoologici, Warszawa</source><volume>57</volume>: <fpage>331</fpage>–<lpage>340</lpage>.</mixed-citation></ref></ref-list></tp:taxon-treatment>
