# Supplementary material for: Seven new species of the genus Trilacuna Tong & Li, 2007 from Yunnan, China (Araneae, Oonopidae)
Source: Zookeys. 2019 Jan 31;(821):11–44. doi: 10.3897/zookeys.821.29599 (PMC6367306; doi:10.3897/zookeys.821.29599)
Supplement: XML Treatment for Trilacuna longling [file zookeys.821.29599-treatment6.xml]

<!DOCTYPE tp:taxon-treatment
  PUBLIC "-//TaxonX//DTD Taxonomic Treatment Publishing DTD v0 20100105//EN" "tax-treatment-NSO.dtd">
<tp:taxon-treatment xmlns:tp="http://www.plazi.org/taxpub"><tp:treatment-meta><kwd-group><label>Taxon classification</label><kwd><named-content xmlns:xlink="http://www.w3.org/1999/xlink" content-type="kingdom">Animalia</named-content></kwd><kwd><named-content xmlns:xlink="http://www.w3.org/1999/xlink" content-type="order">Araneae</named-content></kwd><kwd><named-content xmlns:xlink="http://www.w3.org/1999/xlink" content-type="family">Oonopidae</named-content></kwd></kwd-group><mixed-citation publication-type="journal"><person-group><name><surname>Tong</surname><given-names>Yanfeng</given-names></name><name><surname>Chen</surname><given-names>Haifeng</given-names></name><name><surname>Bai</surname><given-names>Shuchong</given-names></name><name><surname>Zhang</surname><given-names>Zhisheng</given-names></name><name><surname>Li</surname><given-names>Shuqiang</given-names></name></person-group><article-title>Seven new species of the genus <italic><tp:taxon-name><tp:taxon-name-part taxon-name-part-type="genus" reg="Trilacuna">Trilacuna</tp:taxon-name-part></tp:taxon-name></italic> Tong &amp; Li, 2007 from Yunnan, China (<tp:taxon-name><tp:taxon-name-part taxon-name-part-type="order">Araneae</tp:taxon-name-part></tp:taxon-name>, <tp:taxon-name><tp:taxon-name-part taxon-name-part-type="family">Oonopidae</tp:taxon-name-part></tp:taxon-name>)</article-title><source>Zookeys</source><day>31</day><month>1</month><year>2019</year><volume>2019</volume><issue>821</issue><fpage>11</fpage><lpage>44</lpage><pub-id pub-id-type="doi">10.3897/zookeys.821.29599</pub-id></mixed-citation></tp:treatment-meta><tp:nomenclature><tp:taxon-name>
              <tp:taxon-name-part taxon-name-part-type="genus" reg="Trilacuna">Trilacuna</tp:taxon-name-part>
              <tp:taxon-name-part taxon-name-part-type="species" reg="longling">longling</tp:taxon-name-part>
              <object-id xmlns:xlink="http://www.w3.org/1999/xlink" content-type="zoobank" xlink:type="simple">http://zoobank.org/68D4FDB8-9F3E-42B8-A087-977742F6ED29</object-id>
            </tp:taxon-name><tp:taxon-authority>Tong, Zhang &amp; Li</tp:taxon-authority><tp:taxon-status xmlns:xlink="http://www.w3.org/1999/xlink" xlink:type="simple">sp. n.</tp:taxon-status><xref ref-type="fig" rid="F13">Figs 13</xref><xref ref-type="fig" rid="F14">, 14</xref><xref ref-type="fig" rid="F15">, 15</xref><xref ref-type="fig" rid="F23">, 23C, D</xref><xref ref-type="fig" rid="F24">, 24I, J</xref><xref ref-type="fig" rid="F26">, 26E</xref></tp:nomenclature><tp:treatment-sec sec-type="type material" id="SECID0EZDBG"><title>Type material.</title><p><bold>Holotype</bold> ♂ (SYNU-244), China, Yunnan Province, Baoshan City, Longling County, Xiaoheishan Natural Reserve, 17.II.2011, Zongxu Li &amp; Luyu Wang. <bold>Paratypes</bold>: 2♀, 2♂ (SYNU-247), same data <abbrev xmlns:xlink="http://www.w3.org/1999/xlink" xlink:title="anterior sclerite" id="ABBRID0EDEBG" xlink:type="simple">as</abbrev> holotype; 2♀ (SYNU-246), same data <abbrev xmlns:xlink="http://www.w3.org/1999/xlink" xlink:title="anterior sclerite" id="ABBRID0EHEBG" xlink:type="simple">as</abbrev> holotype; 1♂ (SYNU-261), same data <abbrev xmlns:xlink="http://www.w3.org/1999/xlink" xlink:title="anterior sclerite" id="ABBRID0ELEBG" xlink:type="simple">as</abbrev> holotype.</p></tp:treatment-sec><tp:treatment-sec sec-type="etymology" id="SECID0EPEBG"><title>Etymology.</title><p>The specific name is a noun in apposition taken from the type locality.</p></tp:treatment-sec><tp:treatment-sec sec-type="diagnosis" id="SECID0EUEBG"><title>Diagnosis.</title><p>The new species is similar to <italic><tp:taxon-name><tp:taxon-name-part taxon-name-part-type="genus" reg="Trilacuna">T.</tp:taxon-name-part><tp:taxon-name-part taxon-name-part-type="species" reg="wuhe">wuhe</tp:taxon-name-part></tp:taxon-name></italic> sp. n., but can be distinguished by the narrow, blade-like lobes (<abbrev xmlns:xlink="http://www.w3.org/1999/xlink" xlink:title="blade-like lobes" id="ABBRID0EFFBG" xlink:type="simple">bll</abbrev>) on embolus system (Fig. <xref ref-type="fig" rid="F14">14B, D, F</xref>), and the straight transversal sclerite (<abbrev xmlns:xlink="http://www.w3.org/1999/xlink" xlink:title="transverse sclerite" id="ABBRID0ENFBG" xlink:type="simple">tsc</abbrev>) of the endogyne (Fig. <xref ref-type="fig" rid="F24">24J</xref>). <italic><tp:taxon-name><tp:taxon-name-part taxon-name-part-type="genus" reg="Trilacuna">T.</tp:taxon-name-part><tp:taxon-name-part taxon-name-part-type="species" reg="wuhe">wuhe</tp:taxon-name-part></tp:taxon-name></italic> sp. n. has 4 long, finger-like lobes (<abbrev xmlns:xlink="http://www.w3.org/1999/xlink" xlink:title="finger-like lobes" id="ABBRID0EAGBG" xlink:type="simple">fll</abbrev>) and a cluster of long, thick “hairs” (<abbrev xmlns:xlink="http://www.w3.org/1999/xlink" xlink:title="long thick “hairs”" id="ABBRID0EEGBG" xlink:type="simple">lth</abbrev>) on embolus system (Fig. <xref ref-type="fig" rid="F17">17B</xref>) and has an “angled” transversal sclerite (<abbrev xmlns:xlink="http://www.w3.org/1999/xlink" xlink:title="transverse sclerite" id="ABBRID0EMGBG" xlink:type="simple">tsc</abbrev>) of the endogyne (Fig. <xref ref-type="fig" rid="F25">25A</xref>).</p><!--PageBreak --></tp:treatment-sec><tp:treatment-sec sec-type="description" id="SECID0EVGBG"><title>Description.</title><p><bold>Male</bold>. Body yellow-brown, chelicerae and sternum lighter, legs yellow. Habitus <abbrev xmlns:xlink="http://www.w3.org/1999/xlink" xlink:title="anterior sclerite" id="ABBRID0E4GBG" xlink:type="simple">as</abbrev> in Fig. <xref ref-type="fig" rid="F13">13A–C</xref>. Body length 1.69; carapace 0.81 long, 0.71 wide; abdomen 0.92 long, 0.71 wide. Carapace sides smooth, with only a few granulates, lateral margin rebordered (Fig. <xref ref-type="fig" rid="F13">13D</xref>). Eyes: ALE largest, PME smallest (Fig. <xref ref-type="fig" rid="F13">13D, G</xref>). <!--PageBreak -->ALE separated from edge of carapace by 1.2 diameters. Mouthparts <abbrev xmlns:xlink="http://www.w3.org/1999/xlink" xlink:title="anterior sclerite" id="ABBRID0EPHBG" xlink:type="simple">as</abbrev> in Figs <xref ref-type="fig" rid="F13">13E, G</xref>, <xref ref-type="fig" rid="F26">26E</xref>. Sternum surface smooth, medial area strongly rugose, with many rows of small ridges (<abbrev xmlns:xlink="http://www.w3.org/1999/xlink" xlink:title="small ridges" id="ABBRID0E2HBG" xlink:type="simple">sri</abbrev>) on posterior area (Fig. <xref ref-type="fig" rid="F13">13E</xref>). Abdomen <abbrev xmlns:xlink="http://www.w3.org/1999/xlink" xlink:title="anterior sclerite" id="ABBRID0EDIBG" xlink:type="simple">as</abbrev> in Fig. <xref ref-type="fig" rid="F13">13I</xref>. Leg spination (all spines longer than segment width): legs I-II: tibia: v2-2-2-2-0, metatarsus: v2-2-0. <bold>Genitalia</bold>. Sperm pore situated at level of anterior spiracles; with a small hole (<abbrev xmlns:xlink="http://www.w3.org/1999/xlink" xlink:title="small hole" id="ABBRID0ENIBG" xlink:type="simple">slh</abbrev>) between the posterior spiracles, surrounded by some long hairs (<abbrev xmlns:xlink="http://www.w3.org/1999/xlink" xlink:title="long hairs" id="ABBRID0ERIBG" xlink:type="simple">lha</abbrev>) (Fig. <xref ref-type="fig" rid="F13">13H</xref>). Palp (Figs <xref ref-type="fig" rid="F14">14</xref>, <xref ref-type="fig" rid="F23">23C, D</xref>): orange. 0.46 long (0.15, 0.08, 0.11, 0.12). Femur 0.15 long, 0.09 wide (width/length = 0.6) (Fig. <xref ref-type="fig" rid="F23">23C, D</xref>). Bulb oval, stout, tapering apically. Embolus system (Fig. <xref ref-type="fig" rid="F14">14B, D, F</xref>) with a leaf-shaped prolateral projection at base (<abbrev xmlns:xlink="http://www.w3.org/1999/xlink" xlink:title="basal leaf-shaped projection" id="ABBRID0EJJBG" xlink:type="simple">blp</abbrev>), projection with numerous thin, short “hairs” at the margin (<abbrev xmlns:xlink="http://www.w3.org/1999/xlink" xlink:title="basal thin “hairs”" id="ABBRID0ENJBG" xlink:type="simple">bth</abbrev>); with two narrow, blade-like lobes (<abbrev xmlns:xlink="http://www.w3.org/1999/xlink" xlink:title="blade-like lobes" id="ABBRID0ERJBG" xlink:type="simple">bll</abbrev>); with a retrolateraly curved branch (<abbrev xmlns:xlink="http://www.w3.org/1999/xlink" xlink:title="lateral curved branch" id="ABBRID0EVJBG" xlink:type="simple">lcb</abbrev>) and a long medial branch (<abbrev xmlns:xlink="http://www.w3.org/1999/xlink" xlink:title="long medial branch" id="ABBRID0EZJBG" xlink:type="simple">lmb</abbrev>), the former (<abbrev xmlns:xlink="http://www.w3.org/1999/xlink" xlink:title="lateral curved branch" id="ABBRID0E4JBG" xlink:type="simple">lcb</abbrev>) with a cluster of lateral “hairs” (<abbrev xmlns:xlink="http://www.w3.org/1999/xlink" xlink:title="lateral “hairs”" id="ABBRID0EBKBG" xlink:type="simple">lh</abbrev>), the latter (<abbrev xmlns:xlink="http://www.w3.org/1999/xlink" xlink:title="long medial branch" id="ABBRID0EFKBG" xlink:type="simple">lmb</abbrev>) covered by numerous dorsal “hairs” (<abbrev xmlns:xlink="http://www.w3.org/1999/xlink" xlink:title="dorsal brush of “hairs”" id="ABBRID0EJKBG" xlink:type="simple">dbh</abbrev>); with rows of ventral broad lobes (<abbrev xmlns:xlink="http://www.w3.org/1999/xlink" xlink:title="ventral broad lobes" id="ABBRID0ENKBG" xlink:type="simple">vbl</abbrev>) retrolaterally.</p><fig id="F13" position="float" orientation="portrait"><label>Figure 13.</label><caption><p><italic><tp:taxon-name><tp:taxon-name-part taxon-name-part-type="genus" reg="Trilacuna">Trilacuna</tp:taxon-name-part><tp:taxon-name-part taxon-name-part-type="species" reg="longling">longling</tp:taxon-name-part></tp:taxon-name></italic> sp. n., male. <bold>A–C</bold> habitus, dorsal, ventral and lateral views <bold>D–G</bold> prosoma, dorsal, ventral, lateral and anterior views <bold>H, I</bold> abdomen, ventral and lateral views. Abbreviations: <abbrev xmlns:xlink="http://www.w3.org/1999/xlink" xlink:title="booklung covers" id="ABBRID0EKLBG" xlink:type="simple">boc</abbrev> = booklung covers; <abbrev xmlns:xlink="http://www.w3.org/1999/xlink" xlink:title="elevated hair base" id="ABBRID0EOLBG" xlink:type="simple">ehb</abbrev> = elevated hair base; <abbrev xmlns:xlink="http://www.w3.org/1999/xlink" xlink:title="labium deep incision" id="ABBRID0ESLBG" xlink:type="simple">ldi</abbrev> = labium deep incision; <abbrev xmlns:xlink="http://www.w3.org/1999/xlink" xlink:title="long hairs" id="ABBRID0EWLBG" xlink:type="simple">lha</abbrev> = long hairs; <abbrev xmlns:xlink="http://www.w3.org/1999/xlink" xlink:title="small hole" id="ABBRID0E1LBG" xlink:type="simple">slh</abbrev> = small hole; <abbrev xmlns:xlink="http://www.w3.org/1999/xlink" xlink:title="small ridges" id="ABBRID0E5LBG" xlink:type="simple">sri</abbrev> = small ridges. Scale bars: 0.4 mm.</p></caption><graphic xmlns:xlink="http://www.w3.org/1999/xlink" xlink:href="zookeys-821-011-g013.jpg" position="float" orientation="portrait" xlink:type="simple" id="oo_260999.jpg"/></fig><fig id="F14" position="float" orientation="portrait"><label>Figure 14.</label><caption><p><italic><tp:taxon-name><tp:taxon-name-part taxon-name-part-type="genus" reg="Trilacuna">Trilacuna</tp:taxon-name-part><tp:taxon-name-part taxon-name-part-type="species" reg="longling">longling</tp:taxon-name-part></tp:taxon-name></italic> sp. n., left male palp. <bold>A</bold> prolateral view <bold>B, D, F</bold> distal part of palpal bulb, prolateral, dorsal and retrolateral views <bold>C, E</bold> palpal bulb, dorsal and retrolateral views. Abbreviations: <abbrev xmlns:xlink="http://www.w3.org/1999/xlink" xlink:title="blade-like lobes" id="ABBRID0EANBG" xlink:type="simple">bll</abbrev> = blade-like lobes; <abbrev xmlns:xlink="http://www.w3.org/1999/xlink" xlink:title="basal leaf-shaped projection" id="ABBRID0EENBG" xlink:type="simple">blp</abbrev> = basal leaf-shaped projection; <abbrev xmlns:xlink="http://www.w3.org/1999/xlink" xlink:title="basal thin “hairs”" id="ABBRID0EINBG" xlink:type="simple">bth</abbrev> = basal thin “hairs”; <abbrev xmlns:xlink="http://www.w3.org/1999/xlink" xlink:title="dorsal brush of “hairs”" id="ABBRID0EMNBG" xlink:type="simple">dbh</abbrev> = dorsal brush of “hairs”; <abbrev xmlns:xlink="http://www.w3.org/1999/xlink" xlink:title="distal thick “hairs”" id="ABBRID0EQNBG" xlink:type="simple">dth</abbrev> = distal thick “hairs”; <abbrev xmlns:xlink="http://www.w3.org/1999/xlink" xlink:title="lateral curved branch" id="ABBRID0EUNBG" xlink:type="simple">lcb</abbrev> = lateral curved branch; <abbrev xmlns:xlink="http://www.w3.org/1999/xlink" xlink:title="lateral “hairs”" id="ABBRID0EYNBG" xlink:type="simple">lh</abbrev> = lateral “hairs”; <abbrev xmlns:xlink="http://www.w3.org/1999/xlink" xlink:title="long medial branch" id="ABBRID0E3NBG" xlink:type="simple">lmb</abbrev> = long medial branch; <abbrev xmlns:xlink="http://www.w3.org/1999/xlink" xlink:title="ventral broad lobes" id="ABBRID0EAOBG" xlink:type="simple">vbl</abbrev> = ventral broad lobes.</p></caption><graphic xmlns:xlink="http://www.w3.org/1999/xlink" xlink:href="zookeys-821-011-g014.jpg" position="float" orientation="portrait" xlink:type="simple" id="oo_261000.jpg"/></fig><p><bold>Female</bold>. As in male except <abbrev xmlns:xlink="http://www.w3.org/1999/xlink" xlink:title="anterior sclerite" id="ABBRID0ENOBG" xlink:type="simple">as</abbrev> noted. Habitus <abbrev xmlns:xlink="http://www.w3.org/1999/xlink" xlink:title="anterior sclerite" id="ABBRID0EROBG" xlink:type="simple">as</abbrev> in Fig. <xref ref-type="fig" rid="F15">15A–C</xref>. Slightly larger than male. Body length 1.76; carapace 0.78 long, 0.67 wide; abdomen 1.01 long, 0.75 wide. Endites unmodified; sternum without rows of small ridges (<abbrev xmlns:xlink="http://www.w3.org/1999/xlink" xlink:title="small ridges" id="ABBRID0EZOBG" xlink:type="simple">sri</abbrev>) on posterior area. <bold>Genitalia</bold>. Ventral view (Fig. <xref ref-type="fig" rid="F24">24I</xref>): with recurved, strongly sclerotized arches (<abbrev xmlns:xlink="http://www.w3.org/1999/xlink" xlink:title="sclerotized, recurved arches" id="ABBRID0EDPBG" xlink:type="simple">sar</abbrev>) anterior to the spiracles. Dorsal view (Fig. <xref ref-type="fig" rid="F24">24J</xref>): with narrow, transversally elongated sclerite (<abbrev xmlns:xlink="http://www.w3.org/1999/xlink" xlink:title="transverse sclerite" id="ABBRID0ELPBG" xlink:type="simple">tsc</abbrev>); with an anterior T-shaped sclerite (<abbrev xmlns:xlink="http://www.w3.org/1999/xlink" xlink:title="anterior sclerite" id="ABBRID0EPPBG" xlink:type="simple">as</abbrev>) and a posterior small globular structure (<abbrev xmlns:xlink="http://www.w3.org/1999/xlink" xlink:title="globular structure" id="ABBRID0ETPBG" xlink:type="simple">glo</abbrev>). Transverse bars (<abbrev xmlns:xlink="http://www.w3.org/1999/xlink" xlink:title="transverse bars" id="ABBRID0EXPBG" xlink:type="simple">tba</abbrev>) with two short, lateral apodemes (<abbrev xmlns:xlink="http://www.w3.org/1999/xlink" xlink:title="apodeme" id="ABBRID0E2PBG" xlink:type="simple">ap</abbrev>).</p><fig id="F15" position="float" orientation="portrait"><label>Figure 15.</label><caption><p><italic><tp:taxon-name><tp:taxon-name-part taxon-name-part-type="genus" reg="Trilacuna">Trilacuna</tp:taxon-name-part><tp:taxon-name-part taxon-name-part-type="species" reg="longling">longling</tp:taxon-name-part></tp:taxon-name></italic> sp. n., female. <bold>A–C</bold> habitus, dorsal, ventral and lateral views <bold>D–G</bold> prosoma, dorsal, ventral, lateral and anterior views. Abbreviations: <abbrev xmlns:xlink="http://www.w3.org/1999/xlink" xlink:title="labium deep incision" id="ABBRID0EWQBG" xlink:type="simple">ldi</abbrev> = labium deep incision. Scale bars: 0.4 mm.</p></caption><graphic xmlns:xlink="http://www.w3.org/1999/xlink" xlink:href="zookeys-821-011-g015.jpg" position="float" orientation="portrait" xlink:type="simple" id="oo_261001.jpg"/></fig></tp:treatment-sec><tp:treatment-sec sec-type="distribution" id="SECID0E6QBG"><title>Distribution.</title><p>Known only from the type locality.</p></tp:treatment-sec><tp:treatment-sec><!--Section generated to contain objects referenced in tp:taxon-treatment.--><fig id="F23" position="float" orientation="portrait"><label>Figure 23.</label><caption><p><italic><tp:taxon-name><tp:taxon-name-part taxon-name-part-type="genus" reg="Trilacuna">Trilacuna</tp:taxon-name-part></tp:taxon-name></italic> spp., male left palp. <bold>A, B</bold><italic><tp:taxon-name><tp:taxon-name-part taxon-name-part-type="genus" reg="Trilacuna">Trilacuna</tp:taxon-name-part><tp:taxon-name-part taxon-name-part-type="species" reg="gongshan">gongshan</tp:taxon-name-part></tp:taxon-name></italic> sp. n. <bold>C, D</bold><italic><tp:taxon-name><tp:taxon-name-part taxon-name-part-type="genus" reg="Trilacuna">Trilacuna</tp:taxon-name-part><tp:taxon-name-part taxon-name-part-type="species" reg="longling">longling</tp:taxon-name-part></tp:taxon-name></italic> sp. n. <bold>E–G</bold><italic><tp:taxon-name><tp:taxon-name-part taxon-name-part-type="genus" reg="Trilacuna">Trilacuna</tp:taxon-name-part><tp:taxon-name-part taxon-name-part-type="species" reg="xinping">xinping</tp:taxon-name-part></tp:taxon-name></italic> sp. n. <bold>A, C, E</bold> prolateral views <bold>B, D, G</bold> retrolateral view <bold>F</bold> dorsal view. Scale bars: 0.2 mm.</p></caption><graphic xmlns:xlink="http://www.w3.org/1999/xlink" xlink:href="zookeys-821-011-g023.jpg" position="float" orientation="portrait" xlink:type="simple" id="oo_261009.jpg"/></fig><fig id="F24" position="float" orientation="portrait"><label>Figure 24.</label><caption><p><italic><tp:taxon-name><tp:taxon-name-part taxon-name-part-type="genus" reg="Trilacuna">Trilacuna</tp:taxon-name-part></tp:taxon-name></italic> spp., female genitalia, ventral views. <bold>A, B</bold><italic><tp:taxon-name><tp:taxon-name-part taxon-name-part-type="genus" reg="Trilacuna">Trilacuna</tp:taxon-name-part><tp:taxon-name-part taxon-name-part-type="species" reg="bawan">bawan</tp:taxon-name-part></tp:taxon-name></italic> sp. n. <bold>C, D</bold><italic><tp:taxon-name><tp:taxon-name-part taxon-name-part-type="genus" reg="Trilacuna">Trilacuna</tp:taxon-name-part><tp:taxon-name-part taxon-name-part-type="species" reg="datang">datang</tp:taxon-name-part></tp:taxon-name></italic> sp. n. <bold>E, F</bold><italic><tp:taxon-name><tp:taxon-name-part taxon-name-part-type="genus" reg="Trilacuna">Trilacuna</tp:taxon-name-part><tp:taxon-name-part taxon-name-part-type="species" reg="fugong">fugong</tp:taxon-name-part></tp:taxon-name></italic> sp. n. <bold>G, H</bold><italic><tp:taxon-name><tp:taxon-name-part taxon-name-part-type="genus" reg="Trilacuna">Trilacuna</tp:taxon-name-part><tp:taxon-name-part taxon-name-part-type="species" reg="gongshan">gongshan</tp:taxon-name-part></tp:taxon-name></italic> sp. n. <bold>I, J</bold><italic><tp:taxon-name><tp:taxon-name-part taxon-name-part-type="genus" reg="Trilacuna">Trilacuna</tp:taxon-name-part><tp:taxon-name-part taxon-name-part-type="species" reg="longling">longling</tp:taxon-name-part></tp:taxon-name></italic> sp. n. Abbreviations: <abbrev xmlns:xlink="http://www.w3.org/1999/xlink" xlink:title="apodeme" id="ABBRID0E4UAI" xlink:type="simple">ap</abbrev> = apodeme; <abbrev xmlns:xlink="http://www.w3.org/1999/xlink" xlink:title="anterior sclerite" id="ABBRID0EBVAI" xlink:type="simple">as</abbrev> = anterior sclerite; <abbrev xmlns:xlink="http://www.w3.org/1999/xlink" xlink:title="globular structure" id="ABBRID0EFVAI" xlink:type="simple">glo</abbrev> = globular structure; <abbrev xmlns:xlink="http://www.w3.org/1999/xlink" xlink:title="horseshoe-shaped sclerite" id="ABBRID0EJVAI" xlink:type="simple">hsc</abbrev> = horseshoe-shaped sclerite; <abbrev xmlns:xlink="http://www.w3.org/1999/xlink" xlink:title="posterior spiracle" id="ABBRID0ENVAI" xlink:type="simple">psp</abbrev> = posterior spiracle; <abbrev xmlns:xlink="http://www.w3.org/1999/xlink" xlink:title="sclerotized, recurved arches" id="ABBRID0ERVAI" xlink:type="simple">sar</abbrev> = sclerotized, recurved arches; <abbrev xmlns:xlink="http://www.w3.org/1999/xlink" xlink:title="stick-like sclerite" id="ABBRID0EVVAI" xlink:type="simple">ssc</abbrev> = stick-like sclerite; <abbrev xmlns:xlink="http://www.w3.org/1999/xlink" xlink:title="transverse bars" id="ABBRID0EZVAI" xlink:type="simple">tba</abbrev> = transverse bars; <abbrev xmlns:xlink="http://www.w3.org/1999/xlink" xlink:title="transverse sclerite" id="ABBRID0E4VAI" xlink:type="simple">tsc</abbrev> = transverse sclerite. Scale bars: 0.1 mm.</p></caption><graphic xmlns:xlink="http://www.w3.org/1999/xlink" xlink:href="zookeys-821-011-g024.jpg" position="float" orientation="portrait" xlink:type="simple" id="oo_261010.jpg"/></fig><fig id="F26" position="float" orientation="portrait"><label>Figure 26.</label><caption><p><italic><tp:taxon-name><tp:taxon-name-part taxon-name-part-type="genus" reg="Trilacuna">Trilacuna</tp:taxon-name-part></tp:taxon-name></italic> spp., male endites, ventral views. <bold>A</bold><italic><tp:taxon-name><tp:taxon-name-part taxon-name-part-type="genus" reg="Trilacuna">Trilacuna</tp:taxon-name-part><tp:taxon-name-part taxon-name-part-type="species" reg="bawan">bawan</tp:taxon-name-part></tp:taxon-name></italic> sp. n. <bold>B</bold><italic><tp:taxon-name><tp:taxon-name-part taxon-name-part-type="genus" reg="Trilacuna">Trilacuna</tp:taxon-name-part><tp:taxon-name-part taxon-name-part-type="species" reg="datang">datang</tp:taxon-name-part></tp:taxon-name></italic> sp. n. <bold>C</bold><italic><tp:taxon-name><tp:taxon-name-part taxon-name-part-type="genus" reg="Trilacuna">Trilacuna</tp:taxon-name-part><tp:taxon-name-part taxon-name-part-type="species" reg="fugong">fugong</tp:taxon-name-part></tp:taxon-name></italic> sp. n. <bold>D</bold><italic><tp:taxon-name><tp:taxon-name-part taxon-name-part-type="genus" reg="Trilacuna">Trilacuna</tp:taxon-name-part><tp:taxon-name-part taxon-name-part-type="species" reg="gongshan">gongshan</tp:taxon-name-part></tp:taxon-name></italic> sp. n. <bold>E</bold><italic><tp:taxon-name><tp:taxon-name-part taxon-name-part-type="genus" reg="Trilacuna">Trilacuna</tp:taxon-name-part><tp:taxon-name-part taxon-name-part-type="species" reg="longling">longling</tp:taxon-name-part></tp:taxon-name></italic> sp. n. <bold>F</bold><italic><tp:taxon-name><tp:taxon-name-part taxon-name-part-type="genus" reg="Trilacuna">Trilacuna</tp:taxon-name-part><tp:taxon-name-part taxon-name-part-type="species" reg="wuhe">wuhe</tp:taxon-name-part></tp:taxon-name></italic> sp. n. <bold>G</bold><italic><tp:taxon-name><tp:taxon-name-part taxon-name-part-type="genus" reg="Trilacuna">Trilacuna</tp:taxon-name-part><tp:taxon-name-part taxon-name-part-type="species" reg="xinping">xinping</tp:taxon-name-part></tp:taxon-name></italic> sp. n. Abbreviations: <abbrev xmlns:xlink="http://www.w3.org/1999/xlink" xlink:title="distal projection" id="ABBRID0E12AI" xlink:type="simple">dpr</abbrev> = distal projection; <abbrev xmlns:xlink="http://www.w3.org/1999/xlink" xlink:title="slightly curved distal branch" id="ABBRID0E52AI" xlink:type="simple">sdb</abbrev> = slightly curved distal branch. Scale bars: 0.1 mm.</p></caption><graphic xmlns:xlink="http://www.w3.org/1999/xlink" xlink:href="zookeys-821-011-g026.jpg" position="float" orientation="portrait" xlink:type="simple" id="oo_261012.jpg"/></fig><fig id="F17" position="float" orientation="portrait"><label>Figure 17.</label><caption><p><italic><tp:taxon-name><tp:taxon-name-part taxon-name-part-type="genus" reg="Trilacuna">Trilacuna</tp:taxon-name-part><tp:taxon-name-part taxon-name-part-type="species" reg="wuhe">wuhe</tp:taxon-name-part></tp:taxon-name></italic> sp. n., left male palp. <bold>A</bold> prolateral view <bold>B, D, F</bold> distal part of palpal bulb, prolateal, dorsal and retrolateral views <bold>C, E</bold> palpal bulb, dorsal and retrolateral views. Abbreviations: <abbrev xmlns:xlink="http://www.w3.org/1999/xlink" xlink:title="basal thin “hairs”" id="ABBRID0E32BG" xlink:type="simple">bth</abbrev> = basal thin “hairs”; <abbrev xmlns:xlink="http://www.w3.org/1999/xlink" xlink:title="dorsal brush of “hairs”" id="ABBRID0EA3BG" xlink:type="simple">dbh</abbrev> = dorsal brush of “hairs”; <abbrev xmlns:xlink="http://www.w3.org/1999/xlink" xlink:title="distal broad lobe" id="ABBRID0EE3BG" xlink:type="simple">dbl</abbrev> = distal broad lobe; <abbrev xmlns:xlink="http://www.w3.org/1999/xlink" xlink:title="finger-like lobes" id="ABBRID0EI3BG" xlink:type="simple">fll</abbrev> = finger-like lobes; <abbrev xmlns:xlink="http://www.w3.org/1999/xlink" xlink:title="lateral curved branch" id="ABBRID0EM3BG" xlink:type="simple">lcb</abbrev> = lateral curved branch; <abbrev xmlns:xlink="http://www.w3.org/1999/xlink" xlink:title="lateral “hairs”" id="ABBRID0EQ3BG" xlink:type="simple">lh</abbrev> = lateral “hairs”; <abbrev xmlns:xlink="http://www.w3.org/1999/xlink" xlink:title="long medial branch" id="ABBRID0EU3BG" xlink:type="simple">lmb</abbrev> = long medial branch; <abbrev xmlns:xlink="http://www.w3.org/1999/xlink" xlink:title="long thick “hairs”" id="ABBRID0EY3BG" xlink:type="simple">lth</abbrev> = long thick “hairs”.</p></caption><graphic xmlns:xlink="http://www.w3.org/1999/xlink" xlink:href="zookeys-821-011-g017.jpg" position="float" orientation="portrait" xlink:type="simple" id="oo_261003.jpg"/></fig><fig id="F25" position="float" orientation="portrait"><label>Figure 25.</label><caption><p><italic><tp:taxon-name><tp:taxon-name-part taxon-name-part-type="genus" reg="Trilacuna">Trilacuna</tp:taxon-name-part></tp:taxon-name></italic> spp., female genitalia, ventral views. <bold>A, B</bold><italic><tp:taxon-name><tp:taxon-name-part taxon-name-part-type="genus" reg="Trilacuna">Trilacuna</tp:taxon-name-part><tp:taxon-name-part taxon-name-part-type="species" reg="wuhe">wuhe</tp:taxon-name-part></tp:taxon-name></italic> sp. n. <bold>C, D</bold><italic><tp:taxon-name><tp:taxon-name-part taxon-name-part-type="genus" reg="Trilacuna">Trilacuna</tp:taxon-name-part><tp:taxon-name-part taxon-name-part-type="species" reg="xinping">xinping</tp:taxon-name-part></tp:taxon-name></italic> sp. n. Abbreviations: <abbrev xmlns:xlink="http://www.w3.org/1999/xlink" xlink:title="apodeme" id="ABBRID0EPXAI" xlink:type="simple">ap</abbrev> = apodeme; <abbrev xmlns:xlink="http://www.w3.org/1999/xlink" xlink:title="anterior sclerite" id="ABBRID0ETXAI" xlink:type="simple">as</abbrev> = anterior sclerite; <abbrev xmlns:xlink="http://www.w3.org/1999/xlink" xlink:title="globular structure" id="ABBRID0EXXAI" xlink:type="simple">glo</abbrev> = globular structure; <abbrev xmlns:xlink="http://www.w3.org/1999/xlink" xlink:title="posterior spiracle" id="ABBRID0E2XAI" xlink:type="simple">psp</abbrev> = posterior spiracle; <abbrev xmlns:xlink="http://www.w3.org/1999/xlink" xlink:title="sclerotized, recurved arches" id="ABBRID0E6XAI" xlink:type="simple">sar</abbrev> = sclerotized, recurved arches; <abbrev xmlns:xlink="http://www.w3.org/1999/xlink" xlink:title="transverse bars" id="ABBRID0EDYAI" xlink:type="simple">tba</abbrev> = transverse bars; <abbrev xmlns:xlink="http://www.w3.org/1999/xlink" xlink:title="transverse sclerite" id="ABBRID0EHYAI" xlink:type="simple">tsc</abbrev> = transverse sclerite. Scale bars: 0.1 mm.</p></caption><graphic xmlns:xlink="http://www.w3.org/1999/xlink" xlink:href="zookeys-821-011-g025.jpg" position="float" orientation="portrait" xlink:type="simple" id="oo_261011.jpg"/></fig></tp:treatment-sec></tp:taxon-treatment>
