# Supplementary material for: Seven new species of the genus Trilacuna Tong & Li, 2007 from Yunnan, China (Araneae, Oonopidae)
Source: Zookeys. 2019 Jan 31;(821):11–44. doi: 10.3897/zookeys.821.29599 (PMC6367306; doi:10.3897/zookeys.821.29599)
Supplement: XML Treatment for Trilacuna wuhe [file zookeys.821.29599-treatment7.xml]

<!DOCTYPE tp:taxon-treatment
  PUBLIC "-//TaxonX//DTD Taxonomic Treatment Publishing DTD v0 20100105//EN" "tax-treatment-NSO.dtd">
<tp:taxon-treatment xmlns:tp="http://www.plazi.org/taxpub"><tp:treatment-meta><kwd-group><label>Taxon classification</label><kwd><named-content xmlns:xlink="http://www.w3.org/1999/xlink" content-type="kingdom">Animalia</named-content></kwd><kwd><named-content xmlns:xlink="http://www.w3.org/1999/xlink" content-type="order">Araneae</named-content></kwd><kwd><named-content xmlns:xlink="http://www.w3.org/1999/xlink" content-type="family">Oonopidae</named-content></kwd></kwd-group><mixed-citation publication-type="journal"><person-group><name><surname>Tong</surname><given-names>Yanfeng</given-names></name><name><surname>Chen</surname><given-names>Haifeng</given-names></name><name><surname>Bai</surname><given-names>Shuchong</given-names></name><name><surname>Zhang</surname><given-names>Zhisheng</given-names></name><name><surname>Li</surname><given-names>Shuqiang</given-names></name></person-group><article-title>Seven new species of the genus <italic><tp:taxon-name><tp:taxon-name-part taxon-name-part-type="genus" reg="Trilacuna">Trilacuna</tp:taxon-name-part></tp:taxon-name></italic> Tong &amp; Li, 2007 from Yunnan, China (<tp:taxon-name><tp:taxon-name-part taxon-name-part-type="order">Araneae</tp:taxon-name-part></tp:taxon-name>, <tp:taxon-name><tp:taxon-name-part taxon-name-part-type="family">Oonopidae</tp:taxon-name-part></tp:taxon-name>)</article-title><source>Zookeys</source><day>31</day><month>1</month><year>2019</year><volume>2019</volume><issue>821</issue><fpage>11</fpage><lpage>44</lpage><pub-id pub-id-type="doi">10.3897/zookeys.821.29599</pub-id></mixed-citation></tp:treatment-meta><tp:nomenclature><tp:taxon-name>
              <tp:taxon-name-part taxon-name-part-type="genus" reg="Trilacuna">Trilacuna</tp:taxon-name-part>
              <tp:taxon-name-part taxon-name-part-type="species" reg="wuhe">wuhe</tp:taxon-name-part>
              <object-id xmlns:xlink="http://www.w3.org/1999/xlink" content-type="zoobank" xlink:type="simple">http://zoobank.org/71684C74-2B6B-4A17-B4ED-77B51B05C535</object-id>
            </tp:taxon-name><tp:taxon-authority>Tong, Zhang &amp; Li</tp:taxon-authority><tp:taxon-status xmlns:xlink="http://www.w3.org/1999/xlink" xlink:type="simple">sp. n.</tp:taxon-status><xref ref-type="fig" rid="F16">Figs 16</xref><xref ref-type="fig" rid="F17">, 17</xref><xref ref-type="fig" rid="F18">, 18</xref><xref ref-type="fig" rid="F22">, 22G–I</xref><xref ref-type="fig" rid="F25">, 25A, B</xref><xref ref-type="fig" rid="F26">, 26F</xref><!--PageBreak --><!--PageBreak --></tp:nomenclature><tp:treatment-sec sec-type="type material" id="SECID0EHTBG"><title>Type material.</title><p><bold>Holotype</bold> ♂ (SYNU-255), China, Yunnan Province, Baoshan City, Tengchong County, Wuhe Town, Xiaodifang Village, 27.II.2011, Zongxu Li &amp; Luyu Wang. <bold>Paratypes</bold>: 3♀, 1♂ (SYNU-256), same data <abbrev xmlns:xlink="http://www.w3.org/1999/xlink" xlink:title="anterior sclerite" id="ABBRID0ERTBG" xlink:type="simple">as</abbrev> holotype.</p></tp:treatment-sec><tp:treatment-sec sec-type="etymology" id="SECID0EVTBG"><title>Etymology.</title><p>The specific name is a noun in apposition taken from the type locality.</p></tp:treatment-sec><tp:treatment-sec sec-type="diagnosis" id="SECID0E1TBG"><title>Diagnosis.</title><p>The new species is similar to <italic><tp:taxon-name><tp:taxon-name-part taxon-name-part-type="genus" reg="Trilacuna">T.</tp:taxon-name-part><tp:taxon-name-part taxon-name-part-type="species" reg="xinping">xinping</tp:taxon-name-part></tp:taxon-name></italic> sp. n., but males can be distinguished by the numerous rows of small ridges (<abbrev xmlns:xlink="http://www.w3.org/1999/xlink" xlink:title="small ridges" id="ABBRID0ELUBG" xlink:type="simple">sri</abbrev>) in posterior part of sternum (Fig. <xref ref-type="fig" rid="F16">16E</xref>), four long, finger-like lobes (<abbrev xmlns:xlink="http://www.w3.org/1999/xlink" xlink:title="finger-like lobes" id="ABBRID0ETUBG" xlink:type="simple">fll</abbrev>) and a cluster of long, thick “hairs” (<abbrev xmlns:xlink="http://www.w3.org/1999/xlink" xlink:title="long thick “hairs”" id="ABBRID0EXUBG" xlink:type="simple">lth</abbrev>) on embolus system (Fig. <xref ref-type="fig" rid="F17">17B</xref>), and the females by the “angled” transversal sclerite (<abbrev xmlns:xlink="http://www.w3.org/1999/xlink" xlink:title="transverse sclerite" id="ABBRID0E6UBG" xlink:type="simple">tsc</abbrev>) of the endogyne (Fig. <xref ref-type="fig" rid="F25">25A</xref>). <italic><tp:taxon-name><tp:taxon-name-part taxon-name-part-type="genus" reg="Trilacuna">Trilacuna</tp:taxon-name-part><tp:taxon-name-part taxon-name-part-type="species" reg="xinping">xinping</tp:taxon-name-part></tp:taxon-name></italic> sp. n. males have a cluster of short setae (<abbrev xmlns:xlink="http://www.w3.org/1999/xlink" xlink:title="cluster of short setae" id="ABBRID0ESVBG" xlink:type="simple">css</abbrev>) in posterior part of sternum (Fig. <xref ref-type="fig" rid="F19">19E</xref>), comb-shaped lobes (<abbrev xmlns:xlink="http://www.w3.org/1999/xlink" xlink:title="comb-shaped lobes" id="ABBRID0E1VBG" xlink:type="simple">csl</abbrev>) on embolus system (Fig. <xref ref-type="fig" rid="F20">20B</xref>), and females there is no the transversal sclerite (<abbrev xmlns:xlink="http://www.w3.org/1999/xlink" xlink:title="transverse sclerite" id="ABBRID0ECWBG" xlink:type="simple">tsc</abbrev>) (Fig. <xref ref-type="fig" rid="F25">25C</xref>).</p></tp:treatment-sec><tp:treatment-sec sec-type="description" id="SECID0EKWBG"><title>Description.</title><p><bold>Male</bold>. Body yellow-brown, chelicerae and sternum lighter, legs yellow. Habitus <abbrev xmlns:xlink="http://www.w3.org/1999/xlink" xlink:title="anterior sclerite" id="ABBRID0ESWBG" xlink:type="simple">as</abbrev> in Fig. <xref ref-type="fig" rid="F16">16A–C</xref>. Body length 1.62; carapace 0.82 long, 0.69 wide; abdomen 0.84 long, 0.64 wide. Carapace sides granulate, lateral margin rebordered (Fig. <xref ref-type="fig" rid="F16">16D</xref>). Eyes: ALE separated from edge of carapace by 1.2 diameters (Fig. <xref ref-type="fig" rid="F16">16D, G</xref>). Mouthparts <abbrev xmlns:xlink="http://www.w3.org/1999/xlink" xlink:title="anterior sclerite" id="ABBRID0ECXBG" xlink:type="simple">as</abbrev> in Figs <xref ref-type="fig" rid="F16">16E, G</xref>, <xref ref-type="fig" rid="F26">26F</xref>. Sternum smooth, with many rows of small ridges <!--PageBreak --><!--PageBreak -->(<abbrev xmlns:xlink="http://www.w3.org/1999/xlink" xlink:title="small ridges" id="ABBRID0ERXBG" xlink:type="simple">sri</abbrev>) on posterior area (Fig. <xref ref-type="fig" rid="F16">16E</xref>). Abdomen <abbrev xmlns:xlink="http://www.w3.org/1999/xlink" xlink:title="anterior sclerite" id="ABBRID0EZXBG" xlink:type="simple">as</abbrev> in Fig. <xref ref-type="fig" rid="F16">16I</xref>. Leg spination (all spines longer than segment width): legs I-II: tibia: v2-2-2-2-0, metatarsus: v2-2-0. <bold>Genitalia.</bold> Sperm pore situated at level of anterior spiracles; with cluster of long hairs (<abbrev xmlns:xlink="http://www.w3.org/1999/xlink" xlink:title="cluster of long hairs" id="ABBRID0EDYBG" xlink:type="simple">clh</abbrev>) between the posterior spiracles (Fig. <xref ref-type="fig" rid="F16">16H</xref>). Palp (Figs <xref ref-type="fig" rid="F17">17</xref>, <xref ref-type="fig" rid="F22">22G–I</xref>): orange. 0.46 long (0.15, 0.08, 0.11, 0.12). Femur 0.15 long, 0.09 wide (width/length = 0.6) (Fig. <xref ref-type="fig" rid="F22">22G, I</xref>). Bulb oval, stout, tapering apically. Embolus system (Fig. <xref ref-type="fig" rid="F17">17B, D, F</xref>) with four long, finger-like lobes (<abbrev xmlns:xlink="http://www.w3.org/1999/xlink" xlink:title="finger-like lobes" id="ABBRID0E2YBG" xlink:type="simple">fll</abbrev>), two distal broad lobes (<abbrev xmlns:xlink="http://www.w3.org/1999/xlink" xlink:title="distal broad lobe" id="ABBRID0E6YBG" xlink:type="simple">dbl</abbrev>), and a cluster of long, thick “hairs” <!--PageBreak -->(<abbrev xmlns:xlink="http://www.w3.org/1999/xlink" xlink:title="long thick “hairs”" id="ABBRID0EFZBG" xlink:type="simple">lth</abbrev>) prolaterally; with a retrolateral curved branch (<abbrev xmlns:xlink="http://www.w3.org/1999/xlink" xlink:title="lateral curved branch" id="ABBRID0EJZBG" xlink:type="simple">lcb</abbrev>) and a long medial branch (<abbrev xmlns:xlink="http://www.w3.org/1999/xlink" xlink:title="long medial branch" id="ABBRID0ENZBG" xlink:type="simple">lmb</abbrev>) dorsally, all these structures surrounded by numerous hair-like structures.</p><fig id="F16" position="float" orientation="portrait"><label>Figure 16.</label><caption><p><italic><tp:taxon-name><tp:taxon-name-part taxon-name-part-type="genus" reg="Trilacuna">Trilacuna</tp:taxon-name-part><tp:taxon-name-part taxon-name-part-type="species" reg="wuhe">wuhe</tp:taxon-name-part></tp:taxon-name></italic> sp. n., male. <bold>A–C</bold> habitus, dorsal, ventral and lateral views <bold>D–G</bold> prosoma, dorsal, ventral, lateral and anterior views <bold>H, I</bold> abdomen, ventral and lateral views. Abbreviations: <abbrev xmlns:xlink="http://www.w3.org/1999/xlink" xlink:title="booklung covers" id="ABBRID0EK1BG" xlink:type="simple">boc</abbrev> = booklung covers; <abbrev xmlns:xlink="http://www.w3.org/1999/xlink" xlink:title="cluster of long hairs" id="ABBRID0EO1BG" xlink:type="simple">clh</abbrev> = cluster of long hairs; <abbrev xmlns:xlink="http://www.w3.org/1999/xlink" xlink:title="elevated hair base" id="ABBRID0ES1BG" xlink:type="simple">ehb</abbrev> = elevated hair base; <abbrev xmlns:xlink="http://www.w3.org/1999/xlink" xlink:title="labium deep incision" id="ABBRID0EW1BG" xlink:type="simple">ldi</abbrev> = labium deep incision; <abbrev xmlns:xlink="http://www.w3.org/1999/xlink" xlink:title="small ridges" id="ABBRID0E11BG" xlink:type="simple">sri</abbrev> = small ridges. Scale bars: 0.4 mm.</p></caption><graphic xmlns:xlink="http://www.w3.org/1999/xlink" xlink:href="zookeys-821-011-g016.jpg" position="float" orientation="portrait" xlink:type="simple" id="oo_261002.jpg"/></fig><fig id="F17" position="float" orientation="portrait"><label>Figure 17.</label><caption><p><italic><tp:taxon-name><tp:taxon-name-part taxon-name-part-type="genus" reg="Trilacuna">Trilacuna</tp:taxon-name-part><tp:taxon-name-part taxon-name-part-type="species" reg="wuhe">wuhe</tp:taxon-name-part></tp:taxon-name></italic> sp. n., left male palp. <bold>A</bold> prolateral view <bold>B, D, F</bold> distal part of palpal bulb, prolateal, dorsal and retrolateral views <bold>C, E</bold> palpal bulb, dorsal and retrolateral views. Abbreviations: <abbrev xmlns:xlink="http://www.w3.org/1999/xlink" xlink:title="basal thin “hairs”" id="ABBRID0E32BG" xlink:type="simple">bth</abbrev> = basal thin “hairs”; <abbrev xmlns:xlink="http://www.w3.org/1999/xlink" xlink:title="dorsal brush of “hairs”" id="ABBRID0EA3BG" xlink:type="simple">dbh</abbrev> = dorsal brush of “hairs”; <abbrev xmlns:xlink="http://www.w3.org/1999/xlink" xlink:title="distal broad lobe" id="ABBRID0EE3BG" xlink:type="simple">dbl</abbrev> = distal broad lobe; <abbrev xmlns:xlink="http://www.w3.org/1999/xlink" xlink:title="finger-like lobes" id="ABBRID0EI3BG" xlink:type="simple">fll</abbrev> = finger-like lobes; <abbrev xmlns:xlink="http://www.w3.org/1999/xlink" xlink:title="lateral curved branch" id="ABBRID0EM3BG" xlink:type="simple">lcb</abbrev> = lateral curved branch; <abbrev xmlns:xlink="http://www.w3.org/1999/xlink" xlink:title="lateral “hairs”" id="ABBRID0EQ3BG" xlink:type="simple">lh</abbrev> = lateral “hairs”; <abbrev xmlns:xlink="http://www.w3.org/1999/xlink" xlink:title="long medial branch" id="ABBRID0EU3BG" xlink:type="simple">lmb</abbrev> = long medial branch; <abbrev xmlns:xlink="http://www.w3.org/1999/xlink" xlink:title="long thick “hairs”" id="ABBRID0EY3BG" xlink:type="simple">lth</abbrev> = long thick “hairs”.</p></caption><graphic xmlns:xlink="http://www.w3.org/1999/xlink" xlink:href="zookeys-821-011-g017.jpg" position="float" orientation="portrait" xlink:type="simple" id="oo_261003.jpg"/></fig><p><bold>Female</bold>. As in male except <abbrev xmlns:xlink="http://www.w3.org/1999/xlink" xlink:title="anterior sclerite" id="ABBRID0EF4BG" xlink:type="simple">as</abbrev> noted. Habitus <abbrev xmlns:xlink="http://www.w3.org/1999/xlink" xlink:title="anterior sclerite" id="ABBRID0EJ4BG" xlink:type="simple">as</abbrev> in Fig. <xref ref-type="fig" rid="F18">18A–C</xref>. Slightly larger than male. Body length 1.81; carapace 0.79 long, 0.69 wide; abdomen 1.05 long, 0.75 <!--PageBreak -->wide. Endites unmodified; sternum surface slightly rugose on middle area, without rows of small ridges (<abbrev xmlns:xlink="http://www.w3.org/1999/xlink" xlink:title="small ridges" id="ABBRID0ET4BG" xlink:type="simple">sri</abbrev>) on posterior area. <bold>Genitalia</bold>. Ventral view (Fig. <xref ref-type="fig" rid="F25">25A</xref>): with recurved, strongly sclerotized arches (<abbrev xmlns:xlink="http://www.w3.org/1999/xlink" xlink:title="sclerotized, recurved arches" id="ABBRID0E44BG" xlink:type="simple">sar</abbrev>) anterior to the spiracles. Dorsal view (Fig. <xref ref-type="fig" rid="F25">25B</xref>): with narrow, nearly “angled” transversally elongated sclerite (<abbrev xmlns:xlink="http://www.w3.org/1999/xlink" xlink:title="transverse sclerite" id="ABBRID0EF5BG" xlink:type="simple">tsc</abbrev>); with an anterior T-shaped sclerite (<abbrev xmlns:xlink="http://www.w3.org/1999/xlink" xlink:title="anterior sclerite" id="ABBRID0EJ5BG" xlink:type="simple">as</abbrev>) and a posterior small globular structure (<abbrev xmlns:xlink="http://www.w3.org/1999/xlink" xlink:title="globular structure" id="ABBRID0EN5BG" xlink:type="simple">glo</abbrev>). Transverse bars (<abbrev xmlns:xlink="http://www.w3.org/1999/xlink" xlink:title="transverse bars" id="ABBRID0ER5BG" xlink:type="simple">tba</abbrev>) with two short, lateral apodemes (<abbrev xmlns:xlink="http://www.w3.org/1999/xlink" xlink:title="apodeme" id="ABBRID0EV5BG" xlink:type="simple">ap</abbrev>).</p><fig id="F18" position="float" orientation="portrait"><label>Figure 18.</label><caption><p><italic><tp:taxon-name><tp:taxon-name-part taxon-name-part-type="genus" reg="Trilacuna">Trilacuna</tp:taxon-name-part><tp:taxon-name-part taxon-name-part-type="species" reg="wuhe">wuhe</tp:taxon-name-part></tp:taxon-name></italic> sp. n., female. <bold>A–C</bold> habitus, dorsal, ventral and lateral views <bold>D–G</bold> prosoma, dorsal, ventral, lateral and anterior views. Abbreviation: <abbrev xmlns:xlink="http://www.w3.org/1999/xlink" xlink:title="labium deep incision" id="ABBRID0EQ6BG" xlink:type="simple">ldi</abbrev> = labium deep incision. Scale bars: 0.4 mm.</p></caption><graphic xmlns:xlink="http://www.w3.org/1999/xlink" xlink:href="zookeys-821-011-g018.jpg" position="float" orientation="portrait" xlink:type="simple" id="oo_261004.jpg"/></fig></tp:treatment-sec><tp:treatment-sec sec-type="distribution" id="SECID0EZ6BG"><title>Distribution.</title><p>Known only from the type locality.</p></tp:treatment-sec><tp:treatment-sec><!--Section generated to contain objects referenced in tp:taxon-treatment.--><fig id="F22" position="float" orientation="portrait"><label>Figure 22.</label><caption><p><italic><tp:taxon-name><tp:taxon-name-part taxon-name-part-type="genus" reg="Trilacuna">Trilacuna</tp:taxon-name-part></tp:taxon-name></italic> spp., male left palp. <bold>A, B</bold><italic><tp:taxon-name><tp:taxon-name-part taxon-name-part-type="genus" reg="Trilacuna">Trilacuna</tp:taxon-name-part><tp:taxon-name-part taxon-name-part-type="species" reg="bawan">bawan</tp:taxon-name-part></tp:taxon-name></italic> sp. n. <bold>C, F</bold><italic><tp:taxon-name><tp:taxon-name-part taxon-name-part-type="genus" reg="Trilacuna">Trilacuna</tp:taxon-name-part><tp:taxon-name-part taxon-name-part-type="species" reg="datang">datang</tp:taxon-name-part></tp:taxon-name></italic> sp. n. <bold>D, E</bold><italic><tp:taxon-name><tp:taxon-name-part taxon-name-part-type="genus" reg="Trilacuna">Trilacuna</tp:taxon-name-part><tp:taxon-name-part taxon-name-part-type="species" reg="fugong">fugong</tp:taxon-name-part></tp:taxon-name></italic> sp. n. <bold>G–I</bold><italic><tp:taxon-name><tp:taxon-name-part taxon-name-part-type="genus" reg="Trilacuna">Trilacuna</tp:taxon-name-part><tp:taxon-name-part taxon-name-part-type="species" reg="wuhe">wuhe</tp:taxon-name-part></tp:taxon-name></italic> sp. n. <bold>A, C, D, G</bold> prolateral views <bold>B, E, F, I</bold> retrolateral view <bold>H</bold> dorsal view. Scale bars: 0.2 mm.</p></caption><graphic xmlns:xlink="http://www.w3.org/1999/xlink" xlink:href="zookeys-821-011-g022.jpg" position="float" orientation="portrait" xlink:type="simple" id="oo_261008.jpg"/></fig><fig id="F25" position="float" orientation="portrait"><label>Figure 25.</label><caption><p><italic><tp:taxon-name><tp:taxon-name-part taxon-name-part-type="genus" reg="Trilacuna">Trilacuna</tp:taxon-name-part></tp:taxon-name></italic> spp., female genitalia, ventral views. <bold>A, B</bold><italic><tp:taxon-name><tp:taxon-name-part taxon-name-part-type="genus" reg="Trilacuna">Trilacuna</tp:taxon-name-part><tp:taxon-name-part taxon-name-part-type="species" reg="wuhe">wuhe</tp:taxon-name-part></tp:taxon-name></italic> sp. n. <bold>C, D</bold><italic><tp:taxon-name><tp:taxon-name-part taxon-name-part-type="genus" reg="Trilacuna">Trilacuna</tp:taxon-name-part><tp:taxon-name-part taxon-name-part-type="species" reg="xinping">xinping</tp:taxon-name-part></tp:taxon-name></italic> sp. n. Abbreviations: <abbrev xmlns:xlink="http://www.w3.org/1999/xlink" xlink:title="apodeme" id="ABBRID0EPXAI" xlink:type="simple">ap</abbrev> = apodeme; <abbrev xmlns:xlink="http://www.w3.org/1999/xlink" xlink:title="anterior sclerite" id="ABBRID0ETXAI" xlink:type="simple">as</abbrev> = anterior sclerite; <abbrev xmlns:xlink="http://www.w3.org/1999/xlink" xlink:title="globular structure" id="ABBRID0EXXAI" xlink:type="simple">glo</abbrev> = globular structure; <abbrev xmlns:xlink="http://www.w3.org/1999/xlink" xlink:title="posterior spiracle" id="ABBRID0E2XAI" xlink:type="simple">psp</abbrev> = posterior spiracle; <abbrev xmlns:xlink="http://www.w3.org/1999/xlink" xlink:title="sclerotized, recurved arches" id="ABBRID0E6XAI" xlink:type="simple">sar</abbrev> = sclerotized, recurved arches; <abbrev xmlns:xlink="http://www.w3.org/1999/xlink" xlink:title="transverse bars" id="ABBRID0EDYAI" xlink:type="simple">tba</abbrev> = transverse bars; <abbrev xmlns:xlink="http://www.w3.org/1999/xlink" xlink:title="transverse sclerite" id="ABBRID0EHYAI" xlink:type="simple">tsc</abbrev> = transverse sclerite. Scale bars: 0.1 mm.</p></caption><graphic xmlns:xlink="http://www.w3.org/1999/xlink" xlink:href="zookeys-821-011-g025.jpg" position="float" orientation="portrait" xlink:type="simple" id="oo_261011.jpg"/></fig><fig id="F26" position="float" orientation="portrait"><label>Figure 26.</label><caption><p><italic><tp:taxon-name><tp:taxon-name-part taxon-name-part-type="genus" reg="Trilacuna">Trilacuna</tp:taxon-name-part></tp:taxon-name></italic> spp., male endites, ventral views. <bold>A</bold><italic><tp:taxon-name><tp:taxon-name-part taxon-name-part-type="genus" reg="Trilacuna">Trilacuna</tp:taxon-name-part><tp:taxon-name-part taxon-name-part-type="species" reg="bawan">bawan</tp:taxon-name-part></tp:taxon-name></italic> sp. n. <bold>B</bold><italic><tp:taxon-name><tp:taxon-name-part taxon-name-part-type="genus" reg="Trilacuna">Trilacuna</tp:taxon-name-part><tp:taxon-name-part taxon-name-part-type="species" reg="datang">datang</tp:taxon-name-part></tp:taxon-name></italic> sp. n. <bold>C</bold><italic><tp:taxon-name><tp:taxon-name-part taxon-name-part-type="genus" reg="Trilacuna">Trilacuna</tp:taxon-name-part><tp:taxon-name-part taxon-name-part-type="species" reg="fugong">fugong</tp:taxon-name-part></tp:taxon-name></italic> sp. n. <bold>D</bold><italic><tp:taxon-name><tp:taxon-name-part taxon-name-part-type="genus" reg="Trilacuna">Trilacuna</tp:taxon-name-part><tp:taxon-name-part taxon-name-part-type="species" reg="gongshan">gongshan</tp:taxon-name-part></tp:taxon-name></italic> sp. n. <bold>E</bold><italic><tp:taxon-name><tp:taxon-name-part taxon-name-part-type="genus" reg="Trilacuna">Trilacuna</tp:taxon-name-part><tp:taxon-name-part taxon-name-part-type="species" reg="longling">longling</tp:taxon-name-part></tp:taxon-name></italic> sp. n. <bold>F</bold><italic><tp:taxon-name><tp:taxon-name-part taxon-name-part-type="genus" reg="Trilacuna">Trilacuna</tp:taxon-name-part><tp:taxon-name-part taxon-name-part-type="species" reg="wuhe">wuhe</tp:taxon-name-part></tp:taxon-name></italic> sp. n. <bold>G</bold><italic><tp:taxon-name><tp:taxon-name-part taxon-name-part-type="genus" reg="Trilacuna">Trilacuna</tp:taxon-name-part><tp:taxon-name-part taxon-name-part-type="species" reg="xinping">xinping</tp:taxon-name-part></tp:taxon-name></italic> sp. n. Abbreviations: <abbrev xmlns:xlink="http://www.w3.org/1999/xlink" xlink:title="distal projection" id="ABBRID0E12AI" xlink:type="simple">dpr</abbrev> = distal projection; <abbrev xmlns:xlink="http://www.w3.org/1999/xlink" xlink:title="slightly curved distal branch" id="ABBRID0E52AI" xlink:type="simple">sdb</abbrev> = slightly curved distal branch. Scale bars: 0.1 mm.</p></caption><graphic xmlns:xlink="http://www.w3.org/1999/xlink" xlink:href="zookeys-821-011-g026.jpg" position="float" orientation="portrait" xlink:type="simple" id="oo_261012.jpg"/></fig><fig id="F19" position="float" orientation="portrait"><label>Figure 19.</label><caption><p><italic><tp:taxon-name><tp:taxon-name-part taxon-name-part-type="genus" reg="Trilacuna">Trilacuna</tp:taxon-name-part><tp:taxon-name-part taxon-name-part-type="species" reg="xinping">xinping</tp:taxon-name-part></tp:taxon-name></italic> sp. n., male. <bold>A–C</bold> habitus, dorsal, ventral and lateral views <bold>D–G</bold> prosoma, dorsal, ventral, lateral and anterior views <bold>H, I</bold> abdomen, ventral and lateral views. Abbreviations: <abbrev xmlns:xlink="http://www.w3.org/1999/xlink" xlink:title="booklung covers" id="ABBRID0EIFAI" xlink:type="simple">boc</abbrev> = booklung covers; <abbrev xmlns:xlink="http://www.w3.org/1999/xlink" xlink:title="cluster of short setae" id="ABBRID0EMFAI" xlink:type="simple">css</abbrev> = cluster of short setae; <abbrev xmlns:xlink="http://www.w3.org/1999/xlink" xlink:title="dark dot" id="ABBRID0EQFAI" xlink:type="simple">ddo</abbrev> = dark dot; <abbrev xmlns:xlink="http://www.w3.org/1999/xlink" xlink:title="labium deep incision" id="ABBRID0EUFAI" xlink:type="simple">ldi</abbrev> = labium deep incision; <abbrev xmlns:xlink="http://www.w3.org/1999/xlink" xlink:title="rows of long setae" id="ABBRID0EYFAI" xlink:type="simple">rls</abbrev> = rows of long setae. Scale bars: 0.4 mm.</p></caption><graphic xmlns:xlink="http://www.w3.org/1999/xlink" xlink:href="zookeys-821-011-g019.jpg" position="float" orientation="portrait" xlink:type="simple" id="oo_261005.jpg"/></fig><fig id="F20" position="float" orientation="portrait"><label>Figure 20.</label><caption><p><italic><tp:taxon-name><tp:taxon-name-part taxon-name-part-type="genus" reg="Trilacuna">Trilacuna</tp:taxon-name-part><tp:taxon-name-part taxon-name-part-type="species" reg="xinping">xinping</tp:taxon-name-part></tp:taxon-name></italic> sp. n., left male palp. <bold>A</bold> prolateral views <bold>B, D, F</bold> distal part of palpal bulb, prolateral, dorsal and retrolateral views <bold>C, E</bold> palpal bulb, dorsal and retrolateral views. Abbreviations: <abbrev xmlns:xlink="http://www.w3.org/1999/xlink" xlink:title="basal ear-shaped projection" id="ABBRID0EMKAI" xlink:type="simple">bep</abbrev> = basal ear-shaped projection; <abbrev xmlns:xlink="http://www.w3.org/1999/xlink" xlink:title="broad medial branch" id="ABBRID0EQKAI" xlink:type="simple">bmb</abbrev> = broad medial branch; <abbrev xmlns:xlink="http://www.w3.org/1999/xlink" xlink:title="comb-shaped lobes" id="ABBRID0EUKAI" xlink:type="simple">csl</abbrev> = comb-shaped lobes; <abbrev xmlns:xlink="http://www.w3.org/1999/xlink" xlink:title="dorsal brush of “hairs”" id="ABBRID0EYKAI" xlink:type="simple">dbh</abbrev> = dorsal brush of “hairs”; <abbrev xmlns:xlink="http://www.w3.org/1999/xlink" xlink:title="lateral curved branch" id="ABBRID0E3KAI" xlink:type="simple">lcb</abbrev> = lateral curved branch; <abbrev xmlns:xlink="http://www.w3.org/1999/xlink" xlink:title="lateral “hairs”" id="ABBRID0EALAI" xlink:type="simple">lh</abbrev> = lateral “hairs”.</p></caption><graphic xmlns:xlink="http://www.w3.org/1999/xlink" xlink:href="zookeys-821-011-g020.jpg" position="float" orientation="portrait" xlink:type="simple" id="oo_261006.jpg"/></fig></tp:treatment-sec></tp:taxon-treatment>
