# Supplementary material for: Seven new species of the genus Trilacuna Tong & Li, 2007 from Yunnan, China (Araneae, Oonopidae)
Source: Zookeys. 2019 Jan 31;(821):11–44. doi: 10.3897/zookeys.821.29599 (PMC6367306; doi:10.3897/zookeys.821.29599)
Supplement: XML Treatment for Trilacuna xinping [file zookeys.821.29599-treatment8.xml]

<!DOCTYPE tp:taxon-treatment
  PUBLIC "-//TaxonX//DTD Taxonomic Treatment Publishing DTD v0 20100105//EN" "tax-treatment-NSO.dtd">
<tp:taxon-treatment xmlns:tp="http://www.plazi.org/taxpub"><tp:treatment-meta><kwd-group><label>Taxon classification</label><kwd><named-content xmlns:xlink="http://www.w3.org/1999/xlink" content-type="kingdom">Animalia</named-content></kwd><kwd><named-content xmlns:xlink="http://www.w3.org/1999/xlink" content-type="order">Araneae</named-content></kwd><kwd><named-content xmlns:xlink="http://www.w3.org/1999/xlink" content-type="family">Oonopidae</named-content></kwd></kwd-group><mixed-citation publication-type="journal"><person-group><name><surname>Tong</surname><given-names>Yanfeng</given-names></name><name><surname>Chen</surname><given-names>Haifeng</given-names></name><name><surname>Bai</surname><given-names>Shuchong</given-names></name><name><surname>Zhang</surname><given-names>Zhisheng</given-names></name><name><surname>Li</surname><given-names>Shuqiang</given-names></name></person-group><article-title>Seven new species of the genus <italic><tp:taxon-name><tp:taxon-name-part taxon-name-part-type="genus" reg="Trilacuna">Trilacuna</tp:taxon-name-part></tp:taxon-name></italic> Tong &amp; Li, 2007 from Yunnan, China (<tp:taxon-name><tp:taxon-name-part taxon-name-part-type="order">Araneae</tp:taxon-name-part></tp:taxon-name>, <tp:taxon-name><tp:taxon-name-part taxon-name-part-type="family">Oonopidae</tp:taxon-name-part></tp:taxon-name>)</article-title><source>Zookeys</source><day>31</day><month>1</month><year>2019</year><volume>2019</volume><issue>821</issue><fpage>11</fpage><lpage>44</lpage><pub-id pub-id-type="doi">10.3897/zookeys.821.29599</pub-id></mixed-citation></tp:treatment-meta><tp:nomenclature><tp:taxon-name>
              <tp:taxon-name-part taxon-name-part-type="genus" reg="Trilacuna">Trilacuna</tp:taxon-name-part>
              <tp:taxon-name-part taxon-name-part-type="species" reg="xinping">xinping</tp:taxon-name-part>
              <object-id xmlns:xlink="http://www.w3.org/1999/xlink" content-type="zoobank" xlink:type="simple">http://zoobank.org/C5A45139-711B-4978-9026-BE121DF236B2</object-id>
            </tp:taxon-name><tp:taxon-authority>Tong, Zhang &amp; Li</tp:taxon-authority><tp:taxon-status xmlns:xlink="http://www.w3.org/1999/xlink" xlink:type="simple">sp. n.</tp:taxon-status><xref ref-type="fig" rid="F19">Figs 19</xref><xref ref-type="fig" rid="F20">, 20</xref><xref ref-type="fig" rid="F21">, 21</xref><xref ref-type="fig" rid="F23">, 23E–G</xref><xref ref-type="fig" rid="F25">, 25C, D</xref><xref ref-type="fig" rid="F26">, 26G</xref></tp:nomenclature><tp:treatment-sec sec-type="type material" id="SECID0EACAI"><title>Type material.</title><p><bold>Holotype</bold> ♂ (SYNU-248), China, Yunnan Province, Yuxi City, Xinping County, Ailaoshan Natural Reserve, on the roadside from Jinshan bealock to the Ancient Tea Horse Road, <named-content xmlns:xlink="http://www.w3.org/1999/xlink" content-type="dwc:verbatimCoordinates" xlink:type="simple"><named-content content-type="geo-json" specific-use="{&#34;type&#34;:&#34;Point&#34;,&#34;coordinates&#34;:[101.504500,23.949450]}" id="NCID0ELCAI" xlink:type="simple">23°56'967"N, 101°30'270"E</named-content></named-content>, 2283 m, 19.V.2011, Zongxu Li &amp; Guchun Zhou. <bold>Paratypes</bold>: 5♀ (SYNU-249), same data <abbrev xmlns:xlink="http://www.w3.org/1999/xlink" xlink:title="anterior sclerite" id="ABBRID0ESCAI" xlink:type="simple">as</abbrev> holotype.</p></tp:treatment-sec><tp:treatment-sec sec-type="etymology" id="SECID0EWCAI"><title>Etymology.</title><p>The specific name is a noun in apposition taken from the type locality.</p></tp:treatment-sec><tp:treatment-sec sec-type="diagnosis" id="SECID0E2CAI"><title>Diagnosis.</title><p>The new species is similar to <italic><tp:taxon-name><tp:taxon-name-part taxon-name-part-type="genus" reg="Trilacuna">T.</tp:taxon-name-part><tp:taxon-name-part taxon-name-part-type="species" reg="rastrum">rastrum</tp:taxon-name-part></tp:taxon-name></italic> Tong &amp; Li, 2007, but males can be distinguished by the cluster of short setae (<abbrev xmlns:xlink="http://www.w3.org/1999/xlink" xlink:title="cluster of short setae" id="ABBRID0EMDAI" xlink:type="simple">css</abbrev>) on posterior part of sternum (Fig. <xref ref-type="fig" rid="F19">19E</xref>), and the kidney-shaped palpal bulb (Fig. <xref ref-type="fig" rid="F23">23E, G</xref>), and the females by the absence of the transverse sclerite (<abbrev xmlns:xlink="http://www.w3.org/1999/xlink" xlink:title="transverse sclerite" id="ABBRID0EYDAI" xlink:type="simple">tsc</abbrev>) of endogyne (Fig. <xref ref-type="fig" rid="F25">25D</xref>). <italic><tp:taxon-name><tp:taxon-name-part taxon-name-part-type="genus" reg="Trilacuna">T.</tp:taxon-name-part><tp:taxon-name-part taxon-name-part-type="species" reg="rastrum">rastrum</tp:taxon-name-part></tp:taxon-name></italic> males are lacking cluster of short setae on posterior part of sternum, and have pear shaped palpal bulb, and the females have the transverse sclerite (<xref ref-type="bibr" rid="B6">Tong and Li 2007</xref>: figs 6–10).</p><fig id="F19" position="float" orientation="portrait"><label>Figure 19.</label><caption><p><italic><tp:taxon-name><tp:taxon-name-part taxon-name-part-type="genus" reg="Trilacuna">Trilacuna</tp:taxon-name-part><tp:taxon-name-part taxon-name-part-type="species" reg="xinping">xinping</tp:taxon-name-part></tp:taxon-name></italic> sp. n., male. <bold>A–C</bold> habitus, dorsal, ventral and lateral views <bold>D–G</bold> prosoma, dorsal, ventral, lateral and anterior views <bold>H, I</bold> abdomen, ventral and lateral views. Abbreviations: <abbrev xmlns:xlink="http://www.w3.org/1999/xlink" xlink:title="booklung covers" id="ABBRID0EIFAI" xlink:type="simple">boc</abbrev> = booklung covers; <abbrev xmlns:xlink="http://www.w3.org/1999/xlink" xlink:title="cluster of short setae" id="ABBRID0EMFAI" xlink:type="simple">css</abbrev> = cluster of short setae; <abbrev xmlns:xlink="http://www.w3.org/1999/xlink" xlink:title="dark dot" id="ABBRID0EQFAI" xlink:type="simple">ddo</abbrev> = dark dot; <abbrev xmlns:xlink="http://www.w3.org/1999/xlink" xlink:title="labium deep incision" id="ABBRID0EUFAI" xlink:type="simple">ldi</abbrev> = labium deep incision; <abbrev xmlns:xlink="http://www.w3.org/1999/xlink" xlink:title="rows of long setae" id="ABBRID0EYFAI" xlink:type="simple">rls</abbrev> = rows of long setae. Scale bars: 0.4 mm.</p></caption><graphic xmlns:xlink="http://www.w3.org/1999/xlink" xlink:href="zookeys-821-011-g019.jpg" position="float" orientation="portrait" xlink:type="simple" id="oo_261005.jpg"/></fig></tp:treatment-sec><tp:treatment-sec sec-type="description" id="SECID0EBGAI"><title>Description.</title><p><bold>Male</bold> (Holotype). Body yellow-brown, chelicerae and sternum lighter, legs yellow. Habitus <abbrev xmlns:xlink="http://www.w3.org/1999/xlink" xlink:title="anterior sclerite" id="ABBRID0EJGAI" xlink:type="simple">as</abbrev> in Fig. <xref ref-type="fig" rid="F19">19A–C</xref>. Body length 1.74; carapace 0.81 long, 0.69 wide; abdomen 0.93 long, 0.64 wide. Carapace sides granulate. Eyes: ALE largest, PME smallest (Fig. <xref ref-type="fig" rid="F19">19D, G</xref>). ALE separated from edge of carapace by 1.1 diameters. Mouthparts <abbrev xmlns:xlink="http://www.w3.org/1999/xlink" xlink:title="anterior sclerite" id="ABBRID0EVGAI" xlink:type="simple">as</abbrev> in Figs <xref ref-type="fig" rid="F19">19E, G</xref>, <xref ref-type="fig" rid="F26">26G</xref>. Sternum reticulated, with a cluster of short setae (<abbrev xmlns:xlink="http://www.w3.org/1999/xlink" xlink:title="cluster of short setae" id="ABBRID0EBHAI" xlink:type="simple">css</abbrev>) posteriorly (Fig. <xref ref-type="fig" rid="F19">19E</xref>). Abdomen <abbrev xmlns:xlink="http://www.w3.org/1999/xlink" xlink:title="anterior sclerite" id="ABBRID0EJHAI" xlink:type="simple">as</abbrev> in Fig. <xref ref-type="fig" rid="F19">19I</xref>. Leg spination (all spines longer than segment width): legs I-II: tibia: v2-2-2-2-0, metatarsus: v2-2-0. <bold>Genitalia</bold>. Sperm pore situated in front of anterior spiracles; with a small dark dot (<abbrev xmlns:xlink="http://www.w3.org/1999/xlink" xlink:title="dark dot" id="ABBRID0ETHAI" xlink:type="simple">ddo</abbrev>) between anterior and posterior spiracles, surrounded by rows of long setae (<abbrev xmlns:xlink="http://www.w3.org/1999/xlink" xlink:title="rows of long setae" id="ABBRID0EXHAI" xlink:type="simple">rls</abbrev>) (Fig. <xref ref-type="fig" rid="F19">19H, I</xref>). Palp (Figs <xref ref-type="fig" rid="F20">20</xref>, <xref ref-type="fig" rid="F23">23E–G</xref>): orange. Tip of cymbium with long setae, almost <abbrev xmlns:xlink="http://www.w3.org/1999/xlink" xlink:title="anterior sclerite" id="ABBRID0EHIAI" xlink:type="simple">as</abbrev> long <abbrev xmlns:xlink="http://www.w3.org/1999/xlink" xlink:title="anterior sclerite" id="ABBRID0ELIAI" xlink:type="simple">as</abbrev> cymbium. Bulb kidney-shaped. Embolus system (Fig. <xref ref-type="fig" rid="F20">20B, D, F</xref>), with ear-shaped projection at base (<abbrev xmlns:xlink="http://www.w3.org/1999/xlink" xlink:title="basal ear-shaped projection" id="ABBRID0ETIAI" xlink:type="simple">bep</abbrev>) and comb-shaped prolateral lobes (<abbrev xmlns:xlink="http://www.w3.org/1999/xlink" xlink:title="comb-shaped lobes" id="ABBRID0EXIAI" xlink:type="simple">csl</abbrev>); with a lateral curved branch (<abbrev xmlns:xlink="http://www.w3.org/1999/xlink" xlink:title="lateral curved branch" id="ABBRID0E2IAI" xlink:type="simple">lcb</abbrev>) and broad medial branch (<abbrev xmlns:xlink="http://www.w3.org/1999/xlink" xlink:title="broad medial branch" id="ABBRID0E6IAI" xlink:type="simple">bmb</abbrev>), the former (<abbrev xmlns:xlink="http://www.w3.org/1999/xlink" xlink:title="lateral curved branch" id="ABBRID0EDJAI" xlink:type="simple">lcb</abbrev>) with a cluster of lateral “hairs” (<abbrev xmlns:xlink="http://www.w3.org/1999/xlink" xlink:title="lateral “hairs”" id="ABBRID0EHJAI" xlink:type="simple">lh</abbrev>), the latter (<abbrev xmlns:xlink="http://www.w3.org/1999/xlink" xlink:title="broad medial branch" id="ABBRID0ELJAI" xlink:type="simple">bmb</abbrev>) covered by numerous dorsal “hairs” (<abbrev xmlns:xlink="http://www.w3.org/1999/xlink" xlink:title="dorsal brush of “hairs”" id="ABBRID0EPJAI" xlink:type="simple">dbh</abbrev>).</p><fig id="F20" position="float" orientation="portrait"><label>Figure 20.</label><caption><p><italic><tp:taxon-name><tp:taxon-name-part taxon-name-part-type="genus" reg="Trilacuna">Trilacuna</tp:taxon-name-part><tp:taxon-name-part taxon-name-part-type="species" reg="xinping">xinping</tp:taxon-name-part></tp:taxon-name></italic> sp. n., left male palp. <bold>A</bold> prolateral views <bold>B, D, F</bold> distal part of palpal bulb, prolateral, dorsal and retrolateral views <bold>C, E</bold> palpal bulb, dorsal and retrolateral views. Abbreviations: <abbrev xmlns:xlink="http://www.w3.org/1999/xlink" xlink:title="basal ear-shaped projection" id="ABBRID0EMKAI" xlink:type="simple">bep</abbrev> = basal ear-shaped projection; <abbrev xmlns:xlink="http://www.w3.org/1999/xlink" xlink:title="broad medial branch" id="ABBRID0EQKAI" xlink:type="simple">bmb</abbrev> = broad medial branch; <abbrev xmlns:xlink="http://www.w3.org/1999/xlink" xlink:title="comb-shaped lobes" id="ABBRID0EUKAI" xlink:type="simple">csl</abbrev> = comb-shaped lobes; <abbrev xmlns:xlink="http://www.w3.org/1999/xlink" xlink:title="dorsal brush of “hairs”" id="ABBRID0EYKAI" xlink:type="simple">dbh</abbrev> = dorsal brush of “hairs”; <abbrev xmlns:xlink="http://www.w3.org/1999/xlink" xlink:title="lateral curved branch" id="ABBRID0E3KAI" xlink:type="simple">lcb</abbrev> = lateral curved branch; <abbrev xmlns:xlink="http://www.w3.org/1999/xlink" xlink:title="lateral “hairs”" id="ABBRID0EALAI" xlink:type="simple">lh</abbrev> = lateral “hairs”.</p></caption><graphic xmlns:xlink="http://www.w3.org/1999/xlink" xlink:href="zookeys-821-011-g020.jpg" position="float" orientation="portrait" xlink:type="simple" id="oo_261006.jpg"/></fig><p><bold>Female</bold>. As in male except <abbrev xmlns:xlink="http://www.w3.org/1999/xlink" xlink:title="anterior sclerite" id="ABBRID0ENLAI" xlink:type="simple">as</abbrev> noted. Habitus <abbrev xmlns:xlink="http://www.w3.org/1999/xlink" xlink:title="anterior sclerite" id="ABBRID0ERLAI" xlink:type="simple">as</abbrev> in Fig. <xref ref-type="fig" rid="F21">21A–C</xref>. Slightly larger than male. Body length 1.91; carapace 0.81 long, 0.74 wide; abdomen 1.16 long, 0.76 wide. Endites unmodified; sternum without cluster of short setae on posterior area; ventral side of abdomen not elevated from lateral view. <bold>Genitalia</bold>. Ventral view (Fig. <xref ref-type="fig" rid="F25">25C</xref>): with recurved, strongly sclerotized arches (<abbrev xmlns:xlink="http://www.w3.org/1999/xlink" xlink:title="sclerotized, recurved arches" id="ABBRID0E6LAI" xlink:type="simple">sar</abbrev>) anterior to the spiracles. Dorsal <!--PageBreak --><!--PageBreak -->view (Fig. <xref ref-type="fig" rid="F25">25D</xref>): with an anterior T-shaped sclerite (<abbrev xmlns:xlink="http://www.w3.org/1999/xlink" xlink:title="anterior sclerite" id="ABBRID0EKMAI" xlink:type="simple">as</abbrev>) and a posterior small globular structure (<abbrev xmlns:xlink="http://www.w3.org/1999/xlink" xlink:title="globular structure" id="ABBRID0EOMAI" xlink:type="simple">glo</abbrev>). Transverse sclerite (<abbrev xmlns:xlink="http://www.w3.org/1999/xlink" xlink:title="transverse sclerite" id="ABBRID0ESMAI" xlink:type="simple">tsc</abbrev>) absent, transverse bars (<abbrev xmlns:xlink="http://www.w3.org/1999/xlink" xlink:title="transverse bars" id="ABBRID0EWMAI" xlink:type="simple">tba</abbrev>) strongly arched, with two short, lateral apodemes (<abbrev xmlns:xlink="http://www.w3.org/1999/xlink" xlink:title="apodeme" id="ABBRID0E1MAI" xlink:type="simple">ap</abbrev>).</p><fig id="F21" position="float" orientation="portrait"><label>Figure 21.</label><caption><p><italic><tp:taxon-name><tp:taxon-name-part taxon-name-part-type="genus" reg="Trilacuna">Trilacuna</tp:taxon-name-part><tp:taxon-name-part taxon-name-part-type="species" reg="xinping">xinping</tp:taxon-name-part></tp:taxon-name></italic> sp. n., female. <bold>A–C</bold> habitus, dorsal, ventral and lateral views <bold>D–G</bold> prosoma, dorsal, ventral, lateral and anterior views. Abbreviation: <abbrev xmlns:xlink="http://www.w3.org/1999/xlink" xlink:title="labium deep incision" id="ABBRID0EVNAI" xlink:type="simple">ldi</abbrev> = labium deep incision. Scale bars: 0.4 mm.</p></caption><graphic xmlns:xlink="http://www.w3.org/1999/xlink" xlink:href="zookeys-821-011-g021.jpg" position="float" orientation="portrait" xlink:type="simple" id="oo_261007.jpg"/></fig><fig id="F22" position="float" orientation="portrait"><label>Figure 22.</label><caption><p><italic><tp:taxon-name><tp:taxon-name-part taxon-name-part-type="genus" reg="Trilacuna">Trilacuna</tp:taxon-name-part></tp:taxon-name></italic> spp., male left palp. <bold>A, B</bold><italic><tp:taxon-name><tp:taxon-name-part taxon-name-part-type="genus" reg="Trilacuna">Trilacuna</tp:taxon-name-part><tp:taxon-name-part taxon-name-part-type="species" reg="bawan">bawan</tp:taxon-name-part></tp:taxon-name></italic> sp. n. <bold>C, F</bold><italic><tp:taxon-name><tp:taxon-name-part taxon-name-part-type="genus" reg="Trilacuna">Trilacuna</tp:taxon-name-part><tp:taxon-name-part taxon-name-part-type="species" reg="datang">datang</tp:taxon-name-part></tp:taxon-name></italic> sp. n. <bold>D, E</bold><italic><tp:taxon-name><tp:taxon-name-part taxon-name-part-type="genus" reg="Trilacuna">Trilacuna</tp:taxon-name-part><tp:taxon-name-part taxon-name-part-type="species" reg="fugong">fugong</tp:taxon-name-part></tp:taxon-name></italic> sp. n. <bold>G–I</bold><italic><tp:taxon-name><tp:taxon-name-part taxon-name-part-type="genus" reg="Trilacuna">Trilacuna</tp:taxon-name-part><tp:taxon-name-part taxon-name-part-type="species" reg="wuhe">wuhe</tp:taxon-name-part></tp:taxon-name></italic> sp. n. <bold>A, C, D, G</bold> prolateral views <bold>B, E, F, I</bold> retrolateral view <bold>H</bold> dorsal view. Scale bars: 0.2 mm.</p></caption><graphic xmlns:xlink="http://www.w3.org/1999/xlink" xlink:href="zookeys-821-011-g022.jpg" position="float" orientation="portrait" xlink:type="simple" id="oo_261008.jpg"/></fig><fig id="F23" position="float" orientation="portrait"><label>Figure 23.</label><caption><p><italic><tp:taxon-name><tp:taxon-name-part taxon-name-part-type="genus" reg="Trilacuna">Trilacuna</tp:taxon-name-part></tp:taxon-name></italic> spp., male left palp. <bold>A, B</bold><italic><tp:taxon-name><tp:taxon-name-part taxon-name-part-type="genus" reg="Trilacuna">Trilacuna</tp:taxon-name-part><tp:taxon-name-part taxon-name-part-type="species" reg="gongshan">gongshan</tp:taxon-name-part></tp:taxon-name></italic> sp. n. <bold>C, D</bold><italic><tp:taxon-name><tp:taxon-name-part taxon-name-part-type="genus" reg="Trilacuna">Trilacuna</tp:taxon-name-part><tp:taxon-name-part taxon-name-part-type="species" reg="longling">longling</tp:taxon-name-part></tp:taxon-name></italic> sp. n. <bold>E–G</bold><italic><tp:taxon-name><tp:taxon-name-part taxon-name-part-type="genus" reg="Trilacuna">Trilacuna</tp:taxon-name-part><tp:taxon-name-part taxon-name-part-type="species" reg="xinping">xinping</tp:taxon-name-part></tp:taxon-name></italic> sp. n. <bold>A, C, E</bold> prolateral views <bold>B, D, G</bold> retrolateral view <bold>F</bold> dorsal view. Scale bars: 0.2 mm.</p></caption><graphic xmlns:xlink="http://www.w3.org/1999/xlink" xlink:href="zookeys-821-011-g023.jpg" position="float" orientation="portrait" xlink:type="simple" id="oo_261009.jpg"/></fig><fig id="F24" position="float" orientation="portrait"><label>Figure 24.</label><caption><p><italic><tp:taxon-name><tp:taxon-name-part taxon-name-part-type="genus" reg="Trilacuna">Trilacuna</tp:taxon-name-part></tp:taxon-name></italic> spp., female genitalia, ventral views. <bold>A, B</bold><italic><tp:taxon-name><tp:taxon-name-part taxon-name-part-type="genus" reg="Trilacuna">Trilacuna</tp:taxon-name-part><tp:taxon-name-part taxon-name-part-type="species" reg="bawan">bawan</tp:taxon-name-part></tp:taxon-name></italic> sp. n. <bold>C, D</bold><italic><tp:taxon-name><tp:taxon-name-part taxon-name-part-type="genus" reg="Trilacuna">Trilacuna</tp:taxon-name-part><tp:taxon-name-part taxon-name-part-type="species" reg="datang">datang</tp:taxon-name-part></tp:taxon-name></italic> sp. n. <bold>E, F</bold><italic><tp:taxon-name><tp:taxon-name-part taxon-name-part-type="genus" reg="Trilacuna">Trilacuna</tp:taxon-name-part><tp:taxon-name-part taxon-name-part-type="species" reg="fugong">fugong</tp:taxon-name-part></tp:taxon-name></italic> sp. n. <bold>G, H</bold><italic><tp:taxon-name><tp:taxon-name-part taxon-name-part-type="genus" reg="Trilacuna">Trilacuna</tp:taxon-name-part><tp:taxon-name-part taxon-name-part-type="species" reg="gongshan">gongshan</tp:taxon-name-part></tp:taxon-name></italic> sp. n. <bold>I, J</bold><italic><tp:taxon-name><tp:taxon-name-part taxon-name-part-type="genus" reg="Trilacuna">Trilacuna</tp:taxon-name-part><tp:taxon-name-part taxon-name-part-type="species" reg="longling">longling</tp:taxon-name-part></tp:taxon-name></italic> sp. n. Abbreviations: <abbrev xmlns:xlink="http://www.w3.org/1999/xlink" xlink:title="apodeme" id="ABBRID0E4UAI" xlink:type="simple">ap</abbrev> = apodeme; <abbrev xmlns:xlink="http://www.w3.org/1999/xlink" xlink:title="anterior sclerite" id="ABBRID0EBVAI" xlink:type="simple">as</abbrev> = anterior sclerite; <abbrev xmlns:xlink="http://www.w3.org/1999/xlink" xlink:title="globular structure" id="ABBRID0EFVAI" xlink:type="simple">glo</abbrev> = globular structure; <abbrev xmlns:xlink="http://www.w3.org/1999/xlink" xlink:title="horseshoe-shaped sclerite" id="ABBRID0EJVAI" xlink:type="simple">hsc</abbrev> = horseshoe-shaped sclerite; <abbrev xmlns:xlink="http://www.w3.org/1999/xlink" xlink:title="posterior spiracle" id="ABBRID0ENVAI" xlink:type="simple">psp</abbrev> = posterior spiracle; <abbrev xmlns:xlink="http://www.w3.org/1999/xlink" xlink:title="sclerotized, recurved arches" id="ABBRID0ERVAI" xlink:type="simple">sar</abbrev> = sclerotized, recurved arches; <abbrev xmlns:xlink="http://www.w3.org/1999/xlink" xlink:title="stick-like sclerite" id="ABBRID0EVVAI" xlink:type="simple">ssc</abbrev> = stick-like sclerite; <abbrev xmlns:xlink="http://www.w3.org/1999/xlink" xlink:title="transverse bars" id="ABBRID0EZVAI" xlink:type="simple">tba</abbrev> = transverse bars; <abbrev xmlns:xlink="http://www.w3.org/1999/xlink" xlink:title="transverse sclerite" id="ABBRID0E4VAI" xlink:type="simple">tsc</abbrev> = transverse sclerite. Scale bars: 0.1 mm.</p></caption><graphic xmlns:xlink="http://www.w3.org/1999/xlink" xlink:href="zookeys-821-011-g024.jpg" position="float" orientation="portrait" xlink:type="simple" id="oo_261010.jpg"/></fig><fig id="F25" position="float" orientation="portrait"><label>Figure 25.</label><caption><p><italic><tp:taxon-name><tp:taxon-name-part taxon-name-part-type="genus" reg="Trilacuna">Trilacuna</tp:taxon-name-part></tp:taxon-name></italic> spp., female genitalia, ventral views. <bold>A, B</bold><italic><tp:taxon-name><tp:taxon-name-part taxon-name-part-type="genus" reg="Trilacuna">Trilacuna</tp:taxon-name-part><tp:taxon-name-part taxon-name-part-type="species" reg="wuhe">wuhe</tp:taxon-name-part></tp:taxon-name></italic> sp. n. <bold>C, D</bold><italic><tp:taxon-name><tp:taxon-name-part taxon-name-part-type="genus" reg="Trilacuna">Trilacuna</tp:taxon-name-part><tp:taxon-name-part taxon-name-part-type="species" reg="xinping">xinping</tp:taxon-name-part></tp:taxon-name></italic> sp. n. Abbreviations: <abbrev xmlns:xlink="http://www.w3.org/1999/xlink" xlink:title="apodeme" id="ABBRID0EPXAI" xlink:type="simple">ap</abbrev> = apodeme; <abbrev xmlns:xlink="http://www.w3.org/1999/xlink" xlink:title="anterior sclerite" id="ABBRID0ETXAI" xlink:type="simple">as</abbrev> = anterior sclerite; <abbrev xmlns:xlink="http://www.w3.org/1999/xlink" xlink:title="globular structure" id="ABBRID0EXXAI" xlink:type="simple">glo</abbrev> = globular structure; <abbrev xmlns:xlink="http://www.w3.org/1999/xlink" xlink:title="posterior spiracle" id="ABBRID0E2XAI" xlink:type="simple">psp</abbrev> = posterior spiracle; <abbrev xmlns:xlink="http://www.w3.org/1999/xlink" xlink:title="sclerotized, recurved arches" id="ABBRID0E6XAI" xlink:type="simple">sar</abbrev> = sclerotized, recurved arches; <abbrev xmlns:xlink="http://www.w3.org/1999/xlink" xlink:title="transverse bars" id="ABBRID0EDYAI" xlink:type="simple">tba</abbrev> = transverse bars; <abbrev xmlns:xlink="http://www.w3.org/1999/xlink" xlink:title="transverse sclerite" id="ABBRID0EHYAI" xlink:type="simple">tsc</abbrev> = transverse sclerite. Scale bars: 0.1 mm.</p></caption><graphic xmlns:xlink="http://www.w3.org/1999/xlink" xlink:href="zookeys-821-011-g025.jpg" position="float" orientation="portrait" xlink:type="simple" id="oo_261011.jpg"/></fig><fig id="F26" position="float" orientation="portrait"><label>Figure 26.</label><caption><p><italic><tp:taxon-name><tp:taxon-name-part taxon-name-part-type="genus" reg="Trilacuna">Trilacuna</tp:taxon-name-part></tp:taxon-name></italic> spp., male endites, ventral views. <bold>A</bold><italic><tp:taxon-name><tp:taxon-name-part taxon-name-part-type="genus" reg="Trilacuna">Trilacuna</tp:taxon-name-part><tp:taxon-name-part taxon-name-part-type="species" reg="bawan">bawan</tp:taxon-name-part></tp:taxon-name></italic> sp. n. <bold>B</bold><italic><tp:taxon-name><tp:taxon-name-part taxon-name-part-type="genus" reg="Trilacuna">Trilacuna</tp:taxon-name-part><tp:taxon-name-part taxon-name-part-type="species" reg="datang">datang</tp:taxon-name-part></tp:taxon-name></italic> sp. n. <bold>C</bold><italic><tp:taxon-name><tp:taxon-name-part taxon-name-part-type="genus" reg="Trilacuna">Trilacuna</tp:taxon-name-part><tp:taxon-name-part taxon-name-part-type="species" reg="fugong">fugong</tp:taxon-name-part></tp:taxon-name></italic> sp. n. <bold>D</bold><italic><tp:taxon-name><tp:taxon-name-part taxon-name-part-type="genus" reg="Trilacuna">Trilacuna</tp:taxon-name-part><tp:taxon-name-part taxon-name-part-type="species" reg="gongshan">gongshan</tp:taxon-name-part></tp:taxon-name></italic> sp. n. <bold>E</bold><italic><tp:taxon-name><tp:taxon-name-part taxon-name-part-type="genus" reg="Trilacuna">Trilacuna</tp:taxon-name-part><tp:taxon-name-part taxon-name-part-type="species" reg="longling">longling</tp:taxon-name-part></tp:taxon-name></italic> sp. n. <bold>F</bold><italic><tp:taxon-name><tp:taxon-name-part taxon-name-part-type="genus" reg="Trilacuna">Trilacuna</tp:taxon-name-part><tp:taxon-name-part taxon-name-part-type="species" reg="wuhe">wuhe</tp:taxon-name-part></tp:taxon-name></italic> sp. n. <bold>G</bold><italic><tp:taxon-name><tp:taxon-name-part taxon-name-part-type="genus" reg="Trilacuna">Trilacuna</tp:taxon-name-part><tp:taxon-name-part taxon-name-part-type="species" reg="xinping">xinping</tp:taxon-name-part></tp:taxon-name></italic> sp. n. Abbreviations: <abbrev xmlns:xlink="http://www.w3.org/1999/xlink" xlink:title="distal projection" id="ABBRID0E12AI" xlink:type="simple">dpr</abbrev> = distal projection; <abbrev xmlns:xlink="http://www.w3.org/1999/xlink" xlink:title="slightly curved distal branch" id="ABBRID0E52AI" xlink:type="simple">sdb</abbrev> = slightly curved distal branch. Scale bars: 0.1 mm.</p></caption><graphic xmlns:xlink="http://www.w3.org/1999/xlink" xlink:href="zookeys-821-011-g026.jpg" position="float" orientation="portrait" xlink:type="simple" id="oo_261012.jpg"/></fig></tp:treatment-sec><tp:treatment-sec sec-type="distribution" id="SECID0EH3AI"><title>Distribution.</title><p>Known only from the type locality.</p><!--PageBreak --><!--PageBreak --><!--PageBreak --><!--PageBreak --><!--PageBreak --><!--PageBreak --></tp:treatment-sec><ref-list><ref id="B6"><mixed-citation xmlns:xlink="http://www.w3.org/1999/xlink" xlink:type="simple"><person-group><name name-style="western"><surname>Tong</surname><given-names>Y</given-names></name><name name-style="western"><surname>Li</surname><given-names>S</given-names></name></person-group> (<year>2007</year>) <article-title>One new genus and four new species of oonopid spiders from Southwest China (<tp:taxon-name><tp:taxon-name-part taxon-name-part-type="order">Araneae</tp:taxon-name-part></tp:taxon-name>: <tp:taxon-name><tp:taxon-name-part taxon-name-part-type="family">Oonopidae</tp:taxon-name-part></tp:taxon-name>).</article-title><source>Annales Zoologici, Warszawa</source><volume>57</volume>: <fpage>331</fpage>–<lpage>340</lpage>.</mixed-citation></ref></ref-list></tp:taxon-treatment>
